# Supplementary material for: Methyl 3-amino-4-butanamido-5-methyl­benzoate
Source: Acta Crystallogr Sect E Struct Rep Online. 2008 May 14;64(Pt 6):o1063. doi: 10.1107/S1600536808013408 (PMC2961411; doi:10.1107/S1600536808013408)
Supplement: Supplementary file 1 [file e-64-o1063-sup1.cif]

##############################################################################
###                                                                        ###
###        Electronic paper (Acta Crystallographica Section E)             ###
###                                                                        ###
##############################################################################
#                                                                            #
# This CIF contains the data in a paper accepted for publication in Acta     #
# Crystallographica Section E. It conforms to the requirements of Notes      #
# for Authors for Section E, and has been peer reviewed under the auspices   #
# of the IUCr Commission on Journals.                                        #
#                                                                            #
# Full details of the Crystallographic Information File format               #
# are given in the paper "The Crystallographic Information File (CIF):       #
# a New Standard Archive File for Crystallography" by S. R. Hall, F. H.      #
# Allen and I. D. Brown [Acta Cryst. (1991), A47, 655-685].                  #
#                                                                            #
# The current version of the core CIF dictionary is obtainable from          #
# ftp://ftp.iucr.org/pub/cif_core.dic. The current version number is 2.4.    #
#                                                                            #
# Software is freely available for graphical display of the structure(s) in  #
# this CIF.  For information consult the CIF home page http://www.iucr.org/  #
# cif/home.html                                                              #
#                                                                            #
# This file may be used for bona fide research purposes within the           #
# scientific community so long as proper attribution is given to the journal # 
# article from which it was obtained.                                        #
#                                                                            #
##############################################################################
                                             
data_global
_audit_creation_method     'from SHELXL97 CIF and IUCr SHELXL97-template'
_journal_date_recd_electronic     2008-03-15
_journal_date_accepted     2008-05-06
_journal_name_full     'Acta Crystallographica, Section E'
_journal_year     2008
_journal_volume     64
_journal_issue      6
_journal_page_first     o1063
_journal_page_last     o1063
_journal_paper_category     QO
_journal_coeditor_code     IM2061
_publ_contact_author_name     'Yao, Cheng'
_publ_contact_author_address
;
Department of Applied Chemistry
College of Sciences
Nanjing University of Technolgy
Xinmofan Road No.5 Nanjing
Nanjing 210009
People's Republic of China
;
_publ_contact_author_email     yaocheng@njut.edu.cn
_publ_contact_author_fax     '86 25  84571072'
_publ_contact_author_phone     '86 25 84571072'
_publ_section_title
;
Methyl 3-amino-4-butanamido-5-methylbenzoate
;
loop_
    _publ_author_name
    _publ_author_address
    'Li, Xiang'
;
Department of Applied Chemistry
College of Sciences
Nanjing University of Technolgy
Xinmofan Road No. 5 Nanjing
Nanjing 210009
People's Republic of China
;
    'Yuan, Lian-shan'
;
Department of Applied Chemistry
College of Sciences
Nanjing University of Technolgy
Xinmofan Road No. 5 Nanjing
Nanjing 210009
People's Republic of China
;
    'Wang, Dan'
;
Bioengineering Department
Xuzhou Higher Vocational College of Bioengineering
Mine West Road
Xuzhou 221006
People's Republic of China
;
    'Yao, Cheng'
;
Department of Applied Chemistry
College of Sciences
Nanjing University of Technolgy
Xinmofan Road No. 5 Nanjing
Nanjing 210009
People's Republic of China
;
data_I
_audit_creation_method     SHELXL-97
_chemical_name_systematic
;
Methyl 3-amino-4-butanamido-5-methylbenzoate
;
_chemical_name_common     ?
_chemical_formula_moiety     'C13 H18 N2 O3'
_chemical_formula_sum     'C13 H18 N2 O3'
_chemical_formula_weight     250.29
_chemical_melting_point     ?
_symmetry_cell_setting     Monoclinic
_symmetry_space_group_name_H-M     'P 21/c'
_symmetry_space_group_name_Hall     '-P 2ybc'
loop_
    _symmetry_equiv_pos_as_xyz
    'x, y, z'
    '-x, y+1/2, -z+1/2'
    '-x, -y, -z'
    'x, -y-1/2, z-1/2'
_cell_length_a     10.547(2)
_cell_length_b     16.258(3)
_cell_length_c     8.430(2)
_cell_angle_alpha     90.00
_cell_angle_beta     111.69(3)
_cell_angle_gamma     90.00
_cell_volume     1343.2(5)
_cell_formula_units_Z     4
_cell_measurement_reflns_used     25
_cell_measurement_theta_min     10
_cell_measurement_theta_max     13
_cell_measurement_temperature     293(2)
_exptl_crystal_description     block
_exptl_crystal_colour     colourless
_exptl_crystal_size_max     0.40
_exptl_crystal_size_mid     0.20
_exptl_crystal_size_min     0.10
_exptl_crystal_density_diffrn     1.238
_exptl_crystal_density_meas     ?
_exptl_crystal_density_method     'not measured'
_exptl_crystal_F_000     536
_exptl_absorpt_coefficient_mu     0.089
_exptl_absorpt_correction_type     psi-scan
_exptl_absorpt_process_details     '(North <i>et al.</i>,  1968)'
_exptl_absorpt_correction_T_min     0.9654
_exptl_absorpt_correction_T_max     0.9912
_exptl_special_details
;
;
_diffrn_ambient_temperature     293(2)
_diffrn_radiation_type     MoK\a
_diffrn_radiation_wavelength     0.71073
_diffrn_radiation_source     'fine-focus sealed tube'
_diffrn_radiation_monochromator     graphite
_diffrn_measurement_device_type     'Enraf--Nonius CAD-4'
_diffrn_measurement_method     \w/2\q
_diffrn_detector_area_resol_mean     ?
_diffrn_reflns_number     2579
_diffrn_reflns_av_R_equivalents     0.0279
_diffrn_reflns_av_sigmaI/netI     0.0317
_diffrn_reflns_theta_min     2.08
_diffrn_reflns_theta_max     25.16
_diffrn_reflns_theta_full     25.16
_diffrn_measured_fraction_theta_max     1.000
_diffrn_measured_fraction_theta_full     1.000
_diffrn_reflns_limit_h_min     -12
_diffrn_reflns_limit_h_max     11
_diffrn_reflns_limit_k_min     0
_diffrn_reflns_limit_k_max     19
_diffrn_reflns_limit_l_min     0
_diffrn_reflns_limit_l_max     10
_diffrn_standards_number     3
_diffrn_standards_interval_count     200
_diffrn_standards_interval_time     2h
_diffrn_standards_decay_%     0
_refine_special_details
;
Refinement of <i>F</i>^2^ against ALL reflections. The weighted <i>R</i>-factor
<i>wR</i> and goodness of fit <i>S</i> are based on <i>F</i>^2^, conventional
<i>R</i>-factors <i>R</i> are based on <i>F</i>, with <i>F</i> set to zero for
negative <i>F</i>^2^. The threshold expression of <i>F</i>^2^ >
\s(<i>F</i>^2^) is used only for calculating <i>R</i>-factors(gt) <i>etc</i>.
and is not relevant to the choice of reflections for refinement.
<i>R</i>-factors based on <i>F</i>^2^ are statistically about twice as large
as those based on <i>F</i>, and <i>R</i>- factors based on ALL data will be
even larger.
;
_reflns_number_total     2404
_reflns_number_gt     1511
_reflns_threshold_expression     I>2\s(I)
_refine_ls_structure_factor_coef     Fsqd
_refine_ls_matrix_type     full
_refine_ls_R_factor_all     0.1098
_refine_ls_R_factor_gt     0.0745
_refine_ls_wR_factor_gt     0.1574
_refine_ls_wR_factor_ref     0.1743
_refine_ls_goodness_of_fit_ref     1.022
_refine_ls_restrained_S_all     1.022
_refine_ls_number_reflns     2404
_refine_ls_number_parameters     158
_refine_ls_number_restraints     0
_refine_ls_hydrogen_treatment     constr
_refine_ls_weighting_scheme     calc
_refine_ls_weighting_details
              'calc w=1/[\s^2^(Fo^2^)+(0.05P)^2^+1.5P] where P=(Fo^2^+2Fc^2^)/3'
_atom_sites_solution_hydrogens     geom
_atom_sites_solution_primary     direct
_atom_sites_solution_secondary     difmap
_refine_ls_shift/su_max     0.002
_refine_ls_shift/su_mean     0.000
_refine_diff_density_max     0.504
_refine_diff_density_min     -0.404
_refine_ls_extinction_method     none
_refine_ls_extinction_coef     ?
loop_
    _atom_type_symbol
    _atom_type_description
    _atom_type_scat_dispersion_real
    _atom_type_scat_dispersion_imag
    _atom_type_scat_source
    'C' 'C' 0.0033 0.0016
                         'International Tables Vol C Tables 4.2.6.8 and 6.1.1.4'
    'H' 'H' 0.0000 0.0000
                         'International Tables Vol C Tables 4.2.6.8 and 6.1.1.4'
    'N' 'N' 0.0061 0.0033
                         'International Tables Vol C Tables 4.2.6.8 and 6.1.1.4'
    'O' 'O' 0.0106 0.0060
                         'International Tables Vol C Tables 4.2.6.8 and 6.1.1.4'
_computing_data_collection     'CAD-4 Software (Enraf--Nonius, 1989)'
_computing_cell_refinement     'CAD-4 Software (Enraf--Nonius, 1989)'
_computing_data_reduction     'XCAD4 (Harms & Wocadlo,1995)'
_computing_structure_solution     'SHELXS97 (Sheldrick, 2008)'
_computing_structure_refinement     'SHELXL97 (Sheldrick, 2008)'
_computing_molecular_graphics     'SHELXTL (Sheldrick, 2008)'
_computing_publication_material     'SHELXS97 (Sheldrick, 2008)'
loop_
    _atom_site_type_symbol
    _atom_site_label
    _atom_site_fract_x
    _atom_site_fract_y
    _atom_site_fract_z
    _atom_site_U_iso_or_equiv
    _atom_site_adp_type
    _atom_site_calc_flag
    _atom_site_refinement_flags
    _atom_site_occupancy
    _atom_site_disorder_assembly
    _atom_site_disorder_group
    N N1 0.7939(3) 0.28652(17) 0.4910(3) 0.0609(8) Uani d . 1 . .
    H H1A 0.7889 0.2893 0.3870 0.073 Uiso calc R 1 . .
    O O1 0.9151(2) 0.31431(18) 0.7622(3) 0.0722(8) Uani d . 1 . .
    C C1 1.2201(4) 0.4441(3) 0.6344(6) 0.1018(16) Uani d . 1 . .
    H H1B 1.2826 0.4734 0.7305 0.153 Uiso calc R 1 . .
    H H1C 1.1791 0.4818 0.5418 0.153 Uiso calc R 1 . .
    H H1D 1.2685 0.4023 0.5994 0.153 Uiso calc R 1 . .
    O O2 0.3477(2) 0.05447(17) 0.6104(4) 0.0760(8) Uani d . 1 . .
    N N2 0.7806(3) 0.11598(19) 0.5029(4) 0.0669(8) Uani d . 1 . .
    H H2A 0.7778 0.0632 0.5085 0.080 Uiso calc R 1 . .
    H H2B 0.8469 0.1395 0.4845 0.080 Uiso calc R 1 . .
    C C2 1.1113(4) 0.4052(3) 0.6834(5) 0.084 Uani d . 1 . .
    H H2C 1.1555 0.3715 0.7836 0.100 Uiso calc R 1 . .
    H H2D 1.0630 0.4487 0.7163 0.100 Uiso calc R 1 . .
    O O3 0.2717(2) 0.17791(16) 0.6464(3) 0.0690(7) Uani d . 1 . .
    C C3 1.0098(4) 0.3540(2) 0.5540(4) 0.0620(9) Uani d . 1 . .
    H H3A 1.0570 0.3098 0.5213 0.074 Uiso calc R 1 . .
    H H3B 0.9645 0.3872 0.4533 0.074 Uiso calc R 1 . .
    C C4 0.9036(3) 0.31730(19) 0.6119(4) 0.0483(8) Uani d . 1 . .
    C C5 0.6835(3) 0.2489(2) 0.5237(4) 0.0522(8) Uani d . 1 . .
    C C6 0.5855(3) 0.2967(2) 0.5521(4) 0.0543(8) Uani d . 1 . .
    C C7 0.4796(3) 0.2576(2) 0.5839(4) 0.0537(8) Uani d . 1 . .
    H H7A 0.4141 0.2888 0.6061 0.064 Uiso calc R 1 . .
    C C8 0.4715(3) 0.1723(2) 0.5825(3) 0.0479(8) Uani d . 1 . .
    C C9 0.5702(3) 0.1258(2) 0.5536(4) 0.0511(8) Uani d . 1 . .
    H H9A 0.5644 0.0687 0.5541 0.061 Uiso calc R 1 . .
    C C10 0.6789(3) 0.1628(2) 0.5235(4) 0.0515(8) Uani d . 1 . .
    C C11 0.5897(4) 0.3891(2) 0.5480(5) 0.0723(11) Uani d . 1 . .
    H H11A 0.6766 0.4066 0.5478 0.108 Uiso calc R 1 . .
    H H11B 0.5768 0.4109 0.6468 0.108 Uiso calc R 1 . .
    H H11C 0.5185 0.4088 0.4467 0.108 Uiso calc R 1 . .
    C C12 0.3588(3) 0.1281(2) 0.6125(4) 0.0540(8) Uani d . 1 . .
    C C13 0.1601(4) 0.1399(3) 0.6781(5) 0.0876(13) Uani d . 1 . .
    H H13A 0.1050 0.1817 0.7013 0.131 Uiso calc R 1 . .
    H H13B 0.1953 0.1038 0.7746 0.131 Uiso calc R 1 . .
    H H13C 0.1056 0.1090 0.5794 0.131 Uiso calc R 1 . .
loop_
    _atom_site_aniso_label
    _atom_site_aniso_U_11
    _atom_site_aniso_U_22
    _atom_site_aniso_U_33
    _atom_site_aniso_U_12
    _atom_site_aniso_U_13
    _atom_site_aniso_U_23
    N1 0.0727(19) 0.078(2) 0.0357(14) -0.0270(16) 0.0244(14) -0.0037(14)
    O1 0.0547(14) 0.120(2) 0.0446(13) -0.0178(14) 0.0212(11) -0.0041(13)
    C1 0.088(3) 0.127(4) 0.099(3) -0.049(3) 0.044(3) -0.021(3)
    O2 0.0629(16) 0.0679(18) 0.106(2) -0.0081(13) 0.0415(15) 0.0052(15)
    N2 0.0536(17) 0.074(2) 0.082(2) -0.0098(15) 0.0355(16) -0.0048(17)
    C2 0.084 0.084 0.084 0.000 0.031 0.000
    O3 0.0547(14) 0.0824(18) 0.0749(17) -0.0004(13) 0.0296(13) 0.0048(13)
    C3 0.063(2) 0.072(2) 0.059(2) -0.0144(19) 0.0328(18) -0.0081(18)
    C4 0.0546(19) 0.0550(19) 0.0413(17) 0.0012(16) 0.0248(15) -0.0036(15)
    C5 0.056(2) 0.069(2) 0.0284(15) -0.0165(17) 0.0127(14) -0.0038(15)
    C6 0.060(2) 0.060(2) 0.0363(16) -0.0098(17) 0.0099(15) 0.0002(15)
    C7 0.0500(19) 0.061(2) 0.0455(18) -0.0014(16) 0.0124(15) 0.0019(16)
    C8 0.0437(17) 0.061(2) 0.0325(15) -0.0059(15) 0.0059(13) 0.0010(14)
    C9 0.0435(18) 0.0570(19) 0.0483(18) -0.0042(15) 0.0118(15) 0.0038(15)
    C10 0.0456(18) 0.066(2) 0.0382(16) -0.0081(16) 0.0102(14) -0.0020(15)
    C11 0.082(3) 0.067(2) 0.066(2) -0.010(2) 0.025(2) 0.0051(19)
    C12 0.0473(19) 0.069(2) 0.0418(17) 0.0004(18) 0.0121(15) 0.0052(17)
    C13 0.063(2) 0.123(4) 0.093(3) 0.004(2) 0.048(2) 0.020(3)
_geom_special_details
;
All e.s.d.'s (except the e.s.d. in the dihedral angle between two l.s. planes)
are estimated using the full covariance matrix. The cell e.s.d.'s are taken
into account individually in the estimation of e.s.d.'s in distances, angles
and torsion angles; correlations between e.s.d.'s in cell parameters are only
used when they are defined by crystal symmetry. An approximate (isotropic)
treatment of cell e.s.d.'s is used for estimating e.s.d.'s involving l.s.
planes.
;
loop_
    _geom_bond_atom_site_label_1
    _geom_bond_atom_site_label_2
    _geom_bond_site_symmetry_2
    _geom_bond_distance
    _geom_bond_publ_flag
    N1 C4 . 1.325(4) ?
    N1 C5 . 1.430(4) ?
    N1 H1A . 0.8600 ?
    O1 C4 . 1.229(3) ?
    C1 C2 . 1.496(5) ?
    C1 H1B . 0.9600 ?
    C1 H1C . 0.9600 ?
    C1 H1D . 0.9600 ?
    O2 C12 . 1.202(4) ?
    N2 C10 . 1.378(4) ?
    N2 H2A . 0.8600 ?
    N2 H2B . 0.8600 ?
    C2 C3 . 1.472(5) ?
    C2 H2C . 0.9700 ?
    C2 H2D . 0.9700 ?
    O3 C12 . 1.333(4) ?
    O3 C13 . 1.439(4) ?
    C3 C4 . 1.500(4) ?
    C3 H3A . 0.9700 ?
    C3 H3B . 0.9700 ?
    C5 C6 . 1.384(5) ?
    C5 C10 . 1.400(5) ?
    C6 C7 . 1.394(4) ?
    C6 C11 . 1.503(5) ?
    C7 C8 . 1.391(4) ?
    C7 H7A . 0.9300 ?
    C8 C9 . 1.379(4) ?
    C8 C12 . 1.488(4) ?
    C9 C10 . 1.399(4) ?
    C9 H9A . 0.9300 ?
    C11 H11A . 0.9600 ?
    C11 H11B . 0.9600 ?
    C11 H11C . 0.9600 ?
    C13 H13A . 0.9600 ?
    C13 H13B . 0.9600 ?
    C13 H13C . 0.9600 ?
loop_
    _geom_angle_atom_site_label_1
    _geom_angle_atom_site_label_2
    _geom_angle_atom_site_label_3
    _geom_angle_site_symmetry_1
    _geom_angle_site_symmetry_3
    _geom_angle
    _geom_angle_publ_flag
    C4 N1 C5 . . 123.7(2) ?
    C4 N1 H1A . . 118.1 ?
    C5 N1 H1A . . 118.1 ?
    C2 C1 H1B . . 109.5 ?
    C2 C1 H1C . . 109.5 ?
    H1B C1 H1C . . 109.5 ?
    C2 C1 H1D . . 109.5 ?
    H1B C1 H1D . . 109.5 ?
    H1C C1 H1D . . 109.5 ?
    C10 N2 H2A . . 120.0 ?
    C10 N2 H2B . . 120.0 ?
    H2A N2 H2B . . 120.0 ?
    C3 C2 C1 . . 117.2(3) ?
    C3 C2 H2C . . 108.0 ?
    C1 C2 H2C . . 108.0 ?
    C3 C2 H2D . . 108.0 ?
    C1 C2 H2D . . 108.0 ?
    H2C C2 H2D . . 107.2 ?
    C12 O3 C13 . . 117.1(3) ?
    C2 C3 C4 . . 114.2(3) ?
    C2 C3 H3A . . 108.7 ?
    C4 C3 H3A . . 108.7 ?
    C2 C3 H3B . . 108.7 ?
    C4 C3 H3B . . 108.7 ?
    H3A C3 H3B . . 107.6 ?
    O1 C4 N1 . . 120.2(3) ?
    O1 C4 C3 . . 123.4(3) ?
    N1 C4 C3 . . 116.4(3) ?
    C6 C5 C10 . . 122.3(3) ?
    C6 C5 N1 . . 120.4(3) ?
    C10 C5 N1 . . 117.2(3) ?
    C5 C6 C7 . . 118.6(3) ?
    C5 C6 C11 . . 121.8(3) ?
    C7 C6 C11 . . 119.5(3) ?
    C8 C7 C6 . . 120.3(3) ?
    C8 C7 H7A . . 119.8 ?
    C6 C7 H7A . . 119.8 ?
    C9 C8 C7 . . 120.0(3) ?
    C9 C8 C12 . . 117.9(3) ?
    C7 C8 C12 . . 122.1(3) ?
    C8 C9 C10 . . 121.3(3) ?
    C8 C9 H9A . . 119.4 ?
    C10 C9 H9A . . 119.4 ?
    N2 C10 C9 . . 120.9(3) ?
    N2 C10 C5 . . 121.7(3) ?
    C9 C10 C5 . . 117.4(3) ?
    C6 C11 H11A . . 109.5 ?
    C6 C11 H11B . . 109.5 ?
    H11A C11 H11B . . 109.5 ?
    C6 C11 H11C . . 109.5 ?
    H11A C11 H11C . . 109.5 ?
    H11B C11 H11C . . 109.5 ?
    O2 C12 O3 . . 122.5(3) ?
    O2 C12 C8 . . 123.9(3) ?
    O3 C12 C8 . . 113.6(3) ?
    O3 C13 H13A . . 109.5 ?
    O3 C13 H13B . . 109.5 ?
    H13A C13 H13B . . 109.5 ?
    O3 C13 H13C . . 109.5 ?
    H13A C13 H13C . . 109.5 ?
    H13B C13 H13C . . 109.5 ?
loop_
    _geom_torsion_atom_site_label_1
    _geom_torsion_atom_site_label_2
    _geom_torsion_atom_site_label_3
    _geom_torsion_atom_site_label_4
    _geom_torsion_site_symmetry_1
    _geom_torsion_site_symmetry_2
    _geom_torsion_site_symmetry_3
    _geom_torsion_site_symmetry_4
    _geom_torsion
    _geom_torsion_publ_flag
    C1 C2 C3 C4 . . . . -179.7(4) ?
    C5 N1 C4 O1 . . . . 0.2(5) ?
    C5 N1 C4 C3 . . . . 179.6(3) ?
    C2 C3 C4 O1 . . . . -15.3(5) ?
    C2 C3 C4 N1 . . . . 165.4(3) ?
    C4 N1 C5 C6 . . . . 79.5(4) ?
    C4 N1 C5 C10 . . . . -101.3(4) ?
    C10 C5 C6 C7 . . . . 0.9(5) ?
    N1 C5 C6 C7 . . . . -179.9(3) ?
    C10 C5 C6 C11 . . . . -178.5(3) ?
    N1 C5 C6 C11 . . . . 0.7(5) ?
    C5 C6 C7 C8 . . . . -1.6(5) ?
    C11 C6 C7 C8 . . . . 177.8(3) ?
    C6 C7 C8 C9 . . . . 1.6(5) ?
    C6 C7 C8 C12 . . . . -178.8(3) ?
    C7 C8 C9 C10 . . . . -0.7(4) ?
    C12 C8 C9 C10 . . . . 179.7(3) ?
    C8 C9 C10 N2 . . . . 176.8(3) ?
    C8 C9 C10 C5 . . . . 0.0(4) ?
    C6 C5 C10 N2 . . . . -176.9(3) ?
    N1 C5 C10 N2 . . . . 3.8(4) ?
    C6 C5 C10 C9 . . . . -0.1(5) ?
    N1 C5 C10 C9 . . . . -179.3(2) ?
    C13 O3 C12 O2 . . . . -1.1(5) ?
    C13 O3 C12 C8 . . . . -179.6(3) ?
    C9 C8 C12 O2 . . . . -1.2(5) ?
    C7 C8 C12 O2 . . . . 179.2(3) ?
    C9 C8 C12 O3 . . . . 177.3(3) ?
    C7 C8 C12 O3 . . . . -2.4(4) ?
loop_
    _geom_hbond_atom_site_label_D
    _geom_hbond_atom_site_label_H
    _geom_hbond_atom_site_label_A
    _geom_hbond_site_symmetry_A
    _geom_hbond_distance_DH
    _geom_hbond_distance_HA
    _geom_hbond_distance_DA
    _geom_hbond_angle_DHA
    _geom_hbond_publ_flag
    N1 H1A O1 4_565 0.8600 2.6000 3.141(4) 122.00 yes
    N2 H2A O2 3_656 0.8600 2.3300 3.077(4) 145.00 yes
    N2 H2B N1 . 0.8600 2.4600 2.780(4) 103.00 yes
    N2 H2B O1 4_565 0.8600 2.3600 3.089(4) 142.00 yes
    C11 H11A N1 . 0.9600 2.4500 2.901(5) 108.00 yes
