# Supplementary material for: Methyl 3-amino-4-butanamido-5-methyl­benzoate
Source: Acta Crystallogr Sect E Struct Rep Online. 2008 May 14;64(Pt 6):o1063. doi: 10.1107/S1600536808013408 (PMC2961411; doi:10.1107/S1600536808013408)
Supplement: Supplementary file 2 [file e-64-o1063-Isup2.hkl]

# 
# h,k,l, Fc-squared, Fo-squared, sigma(Fo-squared) and status flag 
# 
data_I
_shelx_title ' N in P2(1)/c' 
_shelx_refln_list_code          4 
_shelx_F_calc_maximum      148.98 
_exptl_crystal_F_000       536.00 
_reflns_d_resolution_high  0.8360 
 
loop_ 
 _symmetry_equiv_pos_as_xyz 
 'x, y, z' 
 '-x, y+1/2, -z+1/2' 
 '-x, -y, -z' 
 'x, -y-1/2, z-1/2' 
 
_cell_length_a    10.5470 
_cell_length_b    16.2580 
_cell_length_c     8.4300 
_cell_angle_alpha  90.000 
_cell_angle_beta  111.690 
_cell_angle_gamma  90.000 
 
_shelx_F_squared_multiplier     1.000 
 
loop_ 
 _refln_index_h 
 _refln_index_k 
 _refln_index_l 
 _refln_F_squared_calc 
 _refln_F_squared_meas 
 _refln_F_squared_sigma 
 _refln_observed_status 
   1   0   0     1363.43     1420.81     18.43 o 
   2   0   0      638.97      694.93      4.16 o 
   3   0   0       43.83       35.99      1.84 o 
   4   0   0       75.87       68.46      1.88 o 
   5   0   0       32.63       21.57      1.40 o 
   6   0   0       42.85       26.20      1.72 o 
   7   0   0      151.50      154.18      5.27 o 
   8   0   0       23.62       36.93      2.87 o 
   9   0   0      191.39      174.01      5.84 o 
  10   0   0       29.08       20.19      3.36 o 
  11   0   0        2.17        1.72      2.39 o 
   1   1   0     1767.25     1916.85     24.14 o 
   2   1   0        7.89       11.38      0.71 o 
   3   1   0      681.20      730.35      5.29 o 
   4   1   0        0.88        0.20      0.72 o 
   5   1   0       51.51       52.22      2.02 o 
   6   1   0      189.43      195.62      5.61 o 
   7   1   0       57.95       64.63      2.90 o 
   8   1   0       40.21       41.57      3.01 o 
   9   1   0      847.60      915.83     15.99 o 
  10   1   0      210.30      174.33     17.75 o 
  11   1   0       10.46        7.74      5.29 o 
   0   2   0    11610.95    12063.98     88.23 o 
   1   2   0      127.21      155.52      4.65 o 
   2   2   0      532.13      552.76      9.78 o 
   3   2   0      176.18      188.51      3.22 o 
   4   2   0      297.57      281.05      3.93 o 
   5   2   0      607.56      612.75      6.55 o 
   6   2   0       37.06       29.38      3.25 o 
   7   2   0        5.87       11.44      2.53 o 
   8   2   0       39.99       36.97      3.13 o 
   9   2   0        5.61       11.59      5.51 o 
  10   2   0       46.44       44.99      4.21 o 
  11   2   0        0.24        1.27      2.52 o 
   1   3   0     5047.29     4920.21    110.30 o 
   2   3   0      835.03      915.46     18.05 o 
   3   3   0        0.15        0.65      0.65 o 
   4   3   0     1390.98     1517.47     38.17 o 
   5   3   0     1338.33     1366.62     10.60 o 
   6   3   0      115.59      127.30      6.52 o 
   7   3   0        0.16        3.05      1.61 o 
   8   3   0       64.25       71.67      3.63 o 
   9   3   0        2.85        4.19      2.96 o 
  10   3   0        1.26        2.04      3.74 o 
  11   3   0        3.60        6.25      3.58 o 
   0   4   0     8418.17     7971.01     94.22 o 
   1   4   0      296.24      285.01      3.15 o 
   2   4   0       43.64       27.38      1.17 o 
   3   4   0        8.06        5.24      1.07 o 
   4   4   0      182.38      197.21      3.71 o 
   5   4   0      243.15      298.35      9.07 o 
   6   4   0       73.45       57.69      2.62 o 
   7   4   0       96.61       92.80      3.61 o 
   8   4   0       23.93       27.70      2.88 o 
   9   4   0       34.91       31.92      3.14 o 
  10   4   0        7.95       15.26      3.90 o 
  11   4   0        3.73        1.82      2.75 o 
   1   5   0      151.47      154.91      2.56 o 
   2   5   0       51.01       70.05      1.86 o 
   3   5   0      446.62      419.95      7.34 o 
   4   5   0        8.56       11.06      1.28 o 
   5   5   0       11.04       20.22      1.82 o 
   6   5   0       14.06       21.96      1.88 o 
   7   5   0       37.37       36.76      2.65 o 
   8   5   0      209.06      235.21      6.19 o 
   9   5   0       28.24       48.62      6.26 o 
  10   5   0       35.15       33.73      3.42 o 
  11   5   0        2.76        3.95      2.11 o 
   0   6   0      142.59      177.05      4.10 o 
   1   6   0      890.27     1075.65      6.99 o 
   2   6   0       80.63       84.83      2.17 o 
   3   6   0       68.20       41.88      1.74 o 
   4   6   0       21.86       18.80      1.52 o 
   5   6   0      168.15      141.82      3.54 o 
   6   6   0       51.29       47.17      3.71 o 
   7   6   0       49.85       59.70      9.16 o 
   8   6   0        0.30        0.42      3.51 o 
   9   6   0        4.28        0.96      2.18 o 
  10   6   0        0.00        1.70      2.09 o 
  11   6   0       30.91       19.62      3.26 o 
   1   7   0      728.92      725.71     18.69 o 
   2   7   0     1558.56     1421.54      8.65 o 
   3   7   0      898.29      790.32     10.97 o 
   4   7   0      291.25      278.16      5.81 o 
   5   7   0      132.62      113.91      3.32 o 
   6   7   0       35.05       31.11      2.35 o 
   7   7   0       65.77       67.46      3.30 o 
   8   7   0       59.48       45.92      3.26 o 
   9   7   0        3.12        5.58      1.91 o 
  10   7   0        6.43        5.30      4.56 o 
   0   8   0      114.90      136.26      4.18 o 
   1   8   0      241.18      249.74      4.74 o 
   2   8   0       55.33       42.52      1.88 o 
   3   8   0       41.95       59.14      2.58 o 
   4   8   0        3.36        1.40      0.98 o 
   5   8   0      327.25      351.10      9.89 o 
   6   8   0      222.48      267.41      5.60 o 
   7   8   0       49.51       73.74      5.25 o 
   8   8   0        0.36        0.89      2.74 o 
   9   8   0        0.14        1.90      3.56 o 
  10   8   0        0.09        1.04      5.39 o 
   1   9   0       10.66       11.41      1.34 o 
   2   9   0      111.02      134.20      9.67 o 
   3   9   0      356.97      398.04      5.63 o 
   4   9   0       44.86       44.69      2.34 o 
   5   9   0        6.32       15.28      1.83 o 
   6   9   0       98.39       85.61      7.83 o 
   7   9   0        1.22        1.78      1.76 o 
   8   9   0       18.50       11.90      2.26 o 
   9   9   0        0.81        3.28      2.16 o 
  10   9   0       16.64       11.53      2.17 o 
   0  10   0       10.88       16.26      3.05 o 
   1  10   0      111.83      107.17      4.09 o 
   2  10   0        5.97        3.72      3.55 o 
   3  10   0      240.66      202.67      4.99 o 
   4  10   0       39.15       31.54      2.37 o 
   5  10   0       42.52       52.60      3.03 o 
   6  10   0      623.71      593.76      8.96 o 
   7  10   0        2.22        3.82      2.14 o 
   8  10   0        1.19        1.99      5.01 o 
   9  10   0        1.39        2.96      3.40 o 
  10  10   0        6.10        8.59      2.36 o 
   1  11   0      190.72      211.81      4.85 o 
   2  11   0        5.44        0.39      1.06 o 
   3  11   0       40.60       59.52      2.85 o 
   4  11   0      387.85      337.92      9.62 o 
   5  11   0      276.12      308.83      6.51 o 
   6  11   0       38.33       43.09      3.40 o 
   7  11   0        8.68        8.14      4.42 o 
   8  11   0        1.33        2.05      2.21 o 
   9  11   0        1.28        1.56      1.89 o 
   0  12   0       27.69       26.10      2.71 o 
   1  12   0        4.04        0.78      1.40 o 
   2  12   0       17.43       17.30      1.84 o 
   3  12   0        0.22        1.36      2.07 o 
   4  12   0       65.98       66.42     49.29 o 
   5  12   0      596.21      631.28      9.41 o 
   6  12   0       49.19       25.72     19.25 o 
   7  12   0        4.55        3.26      2.28 o 
   8  12   0        0.64        2.00      2.00 o 
   9  12   0        2.21        3.73      1.96 o 
   1  13   0       10.66       11.59      2.30 o 
   2  13   0       14.03        8.85      1.94 o 
   3  13   0        1.48        1.40      4.15 o 
   4  13   0      205.37      169.73    107.25 o 
   5  13   0      207.68      224.30      6.47 o 
   6  13   0       23.84       22.02      2.73 o 
   7  13   0        1.84        0.82      2.20 o 
   8  13   0        9.97       14.80      2.57 o 
   0  14   0      140.99      106.23      5.52 o 
   1  14   0       21.85       29.76      3.05 o 
   2  14   0        1.56        1.37      1.65 o 
   3  14   0        5.77        3.98      2.88 o 
   4  14   0        0.00        2.24      2.24 o 
   5  14   0      126.78      101.85      4.70 o 
   6  14   0        8.93        6.25      3.45 o 
   7  14   0        4.40        1.19      4.89 o 
   8  14   0        0.42        2.65      2.08 o 
   1  15   0        0.27        0.25      1.78 o 
   2  15   0       34.54       29.95      2.71 o 
   3  15   0       34.33       42.40      3.04 o 
   4  15   0        2.47        2.02      2.41 o 
   5  15   0        3.51        9.22      4.38 o 
   6  15   0        0.96        4.11      2.28 o 
   7  15   0        9.85       15.83      3.43 o 
   0  16   0      103.18      121.22      6.62 o 
   1  16   0       30.25       24.07      2.41 o 
   2  16   0        0.32        0.33      1.88 o 
   3  16   0        2.96        2.23      2.23 o 
   4  16   0        1.80        6.72      4.79 o 
   5  16   0        5.84        8.82      3.51 o 
   6  16   0        7.27        8.58      2.88 o 
   1  17   0        0.03        2.12      2.02 o 
   2  17   0        1.70        7.49      2.19 o 
   3  17   0       12.10        8.90      3.74 o 
   4  17   0        1.58        4.67      2.64 o 
   5  17   0        3.89        6.37      2.80 o 
   0  18   0        4.09        3.83      3.27 o 
   1  18   0        5.11        4.10      2.49 o 
   2  18   0        9.11        9.34      2.90 o 
   3  18   0        0.04        2.20      2.70 o 
   4  18   0        0.04        1.53      2.69 o 
   1  19   0        0.23        0.58      2.04 o 
   2  19   0        5.66        5.33      2.63 o 
 -12   1   1        0.95        3.79      4.28 o 
 -11   1   1        5.95        0.37      3.68 o 
 -10   1   1      194.63      206.36      9.73 o 
  -9   1   1       33.18       42.15      5.45 o 
  -8   1   1       23.14       35.56      3.46 o 
  -7   1   1       53.70       45.08      3.31 o 
  -6   1   1      151.04      121.47      4.41 o 
  -5   1   1      576.86      631.86      8.30 o 
  -4   1   1       16.93       23.66      1.60 o 
  -3   1   1      848.46      738.02      6.82 o 
  -2   1   1     3587.47     3598.09      0.58 o 
  -1   1   1      542.47      589.82      4.56 o 
   0   1   1      626.46      582.51      5.64 o 
   1   1   1     3896.97     4316.40     61.28 o 
   2   1   1       68.27       69.54      2.78 o 
   3   1   1       19.87       22.97      0.88 o 
   4   1   1      297.40      308.88      6.00 o 
   5   1   1        3.46        3.45      1.38 o 
   6   1   1       72.30       70.92      4.15 o 
   7   1   1       44.46       36.67      3.36 o 
   8   1   1        1.02        0.22      2.51 o 
   9   1   1        0.01        3.14      3.58 o 
  10   1   1        0.51        1.16      3.79 o 
  11   1   1        3.89        3.89      3.31 o 
 -12   2   1       10.30       10.61      3.89 o 
 -11   2   1        2.29        1.68      3.72 o 
 -10   2   1        7.19        6.13      3.74 o 
  -9   2   1      171.21      171.77      7.69 o 
  -8   2   1        1.76        3.46      2.10 o 
  -7   2   1      106.04      127.60      4.95 o 
  -6   2   1      709.13      590.58      8.67 o 
  -5   2   1      535.73      505.58      7.83 o 
  -4   2   1       30.62       22.45      1.65 o 
  -3   2   1      572.39      655.91      7.22 o 
  -2   2   1       27.18       32.60      1.51 o 
  -1   2   1     4901.54     5035.21     61.66 o 
   0   2   1        7.35        2.41      0.60 o 
   1   2   1     1692.84     1959.87     43.37 o 
   2   2   1     3265.82     3079.40     61.92 o 
   3   2   1     1175.62     1329.48     10.83 o 
   4   2   1      120.07      116.02      3.84 o 
   5   2   1       13.73       10.64      1.94 o 
   6   2   1      251.11      214.43      6.66 o 
   7   2   1        0.41        6.22      2.10 o 
   8   2   1        0.69        3.33      2.43 o 
   9   2   1        0.95        4.09      3.37 o 
  10   2   1      261.80      208.10      9.86 o 
  11   2   1        2.05        7.68      3.54 o 
 -11   3   1        1.84        2.89      3.25 o 
 -10   3   1      220.31      211.51      8.31 o 
  -9   3   1       17.23       16.82      3.27 o 
  -8   3   1       47.41       66.86      4.16 o 
  -7   3   1       65.47       96.19      4.78 o 
  -6   3   1       13.17        8.95      1.81 o 
  -5   3   1       50.40       43.00      2.46 o 
  -4   3   1      571.82      662.12      8.03 o 
  -3   3   1        1.14        1.02      1.18 o 
  -2   3   1       96.80       80.13      2.45 o 
  -1   3   1      426.75      494.44      5.38 o 
   0   3   1      291.12      300.20      4.56 o 
   1   3   1     7358.89     6772.52     86.78 o 
   2   3   1     4009.53     3822.13     71.51 o 
   3   3   1      568.50      556.04      7.52 o 
   4   3   1        5.31        6.89      1.55 o 
   5   3   1      698.90      768.60     10.79 o 
   6   3   1      148.12      155.98      5.90 o 
   7   3   1       45.84       36.04      3.66 o 
   8   3   1        1.51        3.02      3.02 o 
   9   3   1        0.57        1.40      3.04 o 
  10   3   1        2.89        5.53      3.75 o 
  11   3   1        0.18        0.63      3.07 o 
 -11   4   1       31.82       19.14      4.07 o 
 -10   4   1        1.17        0.26      2.91 o 
  -9   4   1        2.52        2.17      2.98 o 
  -8   4   1       41.24       45.74      4.34 o 
  -7   4   1      638.77      598.38     11.48 o 
  -6   4   1       29.88       35.69      2.79 o 
  -5   4   1      565.96      586.63      9.85 o 
  -4   4   1     4569.74     4370.68     88.46 o 
  -3   4   1       13.90        3.03      1.07 o 
  -2   4   1     5810.19     5567.09     86.81 o 
  -1   4   1     2502.16     2644.16     56.50 o 
   0   4   1       28.36       12.42      1.26 o 
   1   4   1      405.93      364.59      5.32 o 
   2   4   1        0.39        1.02      1.02 o 
   3   4   1      628.83      551.19      7.71 o 
   4   4   1       17.52       11.76      1.76 o 
   5   4   1      679.41      756.93     11.36 o 
   6   4   1        0.52        0.55      2.06 o 
   7   4   1        0.00        1.72      2.82 o 
   8   4   1        0.73        3.00      3.00 o 
   9   4   1       19.72       16.16      3.75 o 
  10   4   1       23.24       15.54      4.66 o 
 -11   5   1        4.05        0.29      2.90 o 
 -10   5   1       20.58       26.62      4.31 o 
  -9   5   1      125.37      145.91      7.32 o 
  -8   5   1        1.43        6.93      2.55 o 
  -7   5   1        0.05        5.37      2.02 o 
  -6   5   1       56.13       43.27      3.13 o 
  -5   5   1       43.39       31.97      2.51 o 
  -4   5   1      680.46      644.84      8.66 o 
  -3   5   1     1845.70     2008.05     13.89 o 
  -2   5   1     2087.81     2044.94     13.30 o 
  -1   5   1      276.78      241.82      4.55 o 
   0   5   1     1157.43     1296.95     10.25 o 
   1   5   1      815.44      916.74      8.91 o 
   2   5   1      216.74      180.30      4.28 o 
   3   5   1        3.07        6.13      1.23 o 
   4   5   1       45.10       34.93      2.62 o 
   5   5   1     1250.88     1267.21     14.50 o 
   6   5   1      258.65      259.02      7.85 o 
   7   5   1      292.03      260.41      8.64 o 
   8   5   1       43.63       45.27      4.65 o 
   9   5   1        1.97        8.71      2.93 o 
  10   5   1        0.08        2.79      3.71 o 
 -11   6   1        0.03        0.00      3.10 o 
 -10   6   1       54.61       63.01      5.32 o 
  -9   6   1       34.54       26.24      4.29 o 
  -8   6   1      112.08      109.93      6.47 o 
  -7   6   1       33.38       37.31      3.64 o 
  -6   6   1       11.35       13.45      2.79 o 
  -5   6   1      155.31      149.57      4.87 o 
  -4   6   1      400.33      459.05      7.75 o 
  -3   6   1      418.69      373.70      6.61 o 
  -2   6   1       42.81       59.71      2.65 o 
  -1   6   1     2001.04     2306.46     14.44 o 
   0   6   1      406.21      455.90      6.54 o 
   1   6   1      542.45      546.39      7.39 o 
   2   6   1       90.67       93.16      4.08 o 
   3   6   1       36.98       36.96      1.81 o 
   4   6   1       12.32       18.81      2.22 o 
   5   6   1       71.23       70.59      4.14 o 
   6   6   1       47.78       68.10      4.44 o 
   7   6   1       11.12       12.83      3.63 o 
   8   6   1        0.00        2.11      2.63 o 
   9   6   1       19.69       17.75      4.05 o 
  10   6   1       27.61       22.80      4.31 o 
 -11   7   1        4.12        3.49      3.17 o 
 -10   7   1        1.17        3.90      3.90 o 
  -9   7   1       36.02       20.00      4.03 o 
  -8   7   1       33.43       54.54      4.52 o 
  -7   7   1       26.96       32.68      4.24 o 
  -6   7   1       98.61       87.42      4.42 o 
  -5   7   1        9.75        9.71      2.43 o 
  -4   7   1      142.03      114.08      4.25 o 
  -3   7   1     1096.28     1007.36     10.85 o 
  -2   7   1       13.99       10.72      1.10 o 
  -1   7   1      156.46      169.45      5.16 o 
   0   7   1     1989.96     2242.78     14.91 o 
   1   7   1      660.79      680.83      8.73 o 
   2   7   1      579.25      481.71      7.67 o 
   3   7   1      218.17      256.85      6.09 o 
   4   7   1       30.54       17.82      2.51 o 
   5   7   1       57.62       45.78      3.54 o 
   6   7   1       33.63       48.18      3.97 o 
   7   7   1        8.01       12.05      3.25 o 
   8   7   1       15.49       17.17      3.10 o 
   9   7   1        1.21        0.29      3.07 o 
  10   7   1        3.10        5.16      3.40 o 
 -11   8   1        0.22        2.56      3.94 o 
 -10   8   1       17.06       11.67      4.08 o 
  -9   8   1       84.97       82.97      6.48 o 
  -8   8   1       37.77       38.86      4.31 o 
  -7   8   1       32.37       25.26      3.77 o 
  -6   8   1       61.46       52.21      4.21 o 
  -5   8   1       49.91       60.30      3.97 o 
  -4   8   1      118.71       88.66      4.03 o 
  -3   8   1        0.14        2.11      1.70 o 
  -2   8   1       37.51       40.67      2.57 o 
  -1   8   1        7.99       12.32      1.78 o 
   0   8   1      426.06      412.57      7.05 o 
   1   8   1      352.25      438.43      7.45 o 
   2   8   1       27.13       22.73      2.40 o 
   3   8   1        5.93        5.65      1.68 o 
   4   8   1        0.10        0.46      1.73 o 
   5   8   1        9.06        5.13      2.20 o 
   6   8   1       52.01       50.22      4.34 o 
   7   8   1        1.46        4.51      3.02 o 
   8   8   1        6.52        5.87      3.60 o 
   9   8   1       18.54       15.91      3.47 o 
  10   8   1       46.70       41.39      5.17 o 
 -10   9   1       10.40        1.40      4.71 o 
  -9   9   1        3.23        2.22      3.48 o 
  -8   9   1       30.07       25.39      3.83 o 
  -7   9   1        1.42        1.18      2.52 o 
  -6   9   1        0.90        0.81      3.03 o 
  -5   9   1       27.43       23.78      2.27 o 
  -4   9   1       12.71        2.73      1.86 o 
  -3   9   1      142.18      113.66      4.46 o 
  -2   9   1        6.08        0.11      1.27 o 
  -1   9   1      126.03      111.85      5.06 o 
   0   9   1      693.38      643.82      9.35 o 
   1   9   1     1253.03     1317.75     13.19 o 
   2   9   1       12.17       10.46      1.76 o 
   3   9   1        0.47        0.14      1.38 o 
   4   9   1       71.08       51.63      3.44 o 
   5   9   1       51.69       37.10      3.46 o 
   6   9   1      215.76      216.02      7.97 o 
   7   9   1        1.02        1.46      2.74 o 
   8   9   1        2.20        6.21      2.47 o 
   9   9   1        6.60       15.30      3.23 o 
 -10  10   1        0.55        2.18      3.87 o 
  -9  10   1       15.08       13.61      4.60 o 
  -8  10   1       10.37        9.94      3.24 o 
  -7  10   1       23.95       44.30      3.98 o 
  -6  10   1      240.13      299.96      9.19 o 
  -5  10   1      222.39      171.24      6.86 o 
  -4  10   1      292.56      273.41      7.52 o 
  -3  10   1        6.27        2.25      2.25 o 
  -2  10   1       38.74       46.82      2.96 o 
  -1  10   1      202.92      205.94      5.79 o 
   0  10   1       10.25        4.47      2.11 o 
   1  10   1      105.60       80.49      3.80 o 
   2  10   1        2.55        4.51      1.64 o 
   3  10   1        4.26        1.90      1.40 o 
   4  10   1       50.05       29.63      3.37 o 
   5  10   1      170.36      160.53      6.60 o 
   6  10   1       33.11       24.31      3.87 o 
   7  10   1        7.48        8.13      3.84 o 
   8  10   1        3.05        0.82      3.26 o 
   9  10   1        3.09        2.33      2.85 o 
 -10  11   1        0.80        4.06      4.06 o 
  -9  11   1       31.63       27.78      5.13 o 
  -8  11   1        0.21        1.25      3.08 o 
  -7  11   1        2.46        0.27      2.92 o 
  -6  11   1        1.02        2.12      3.16 o 
  -5  11   1      266.36      279.20      8.67 o 
  -4  11   1      298.11      281.62      8.33 o 
  -3  11   1       15.68       11.74      2.61 o 
  -2  11   1       27.69       34.08      3.00 o 
  -1  11   1       37.99       43.26      3.66 o 
   0  11   1       11.40        6.50      2.02 o 
   1  11   1        1.92        1.69      1.69 o 
   2  11   1       23.53       35.71      3.04 o 
   3  11   1       23.66       33.69      3.17 o 
   4  11   1      204.24      188.17      7.29 o 
   5  11   1       98.32       77.49      5.66 o 
   6  11   1       99.14      107.09      6.54 o 
   7  11   1        0.92        4.72      2.30 o 
   8  11   1        3.11        0.29      2.75 o 
   9  11   1        1.06        3.21      3.09 o 
  -9  12   1        1.20        7.26      3.81 o 
  -8  12   1        0.46        2.30      3.62 o 
  -7  12   1       22.05       25.41      4.39 o 
  -6  12   1       74.95       61.59      5.12 o 
  -5  12   1       47.35       70.23      5.33 o 
  -4  12   1      193.57      166.44      7.22 o 
  -3  12   1       38.84       39.75      3.88 o 
  -2  12   1        0.70        1.86      1.76 o 
  -1  12   1       32.54       25.87      2.97 o 
   0  12   1       62.94       45.33      3.40 o 
   1  12   1        9.71        1.50      1.88 o 
   2  12   1       32.97       32.97      3.27 o 
   3  12   1       25.42       27.61      3.14 o 
   4  12   1      132.29      129.00      6.53 o 
   5  12   1      142.00      151.66      7.39 o 
   6  12   1       22.43       35.69      4.20 o 
   7  12   1        0.37        4.93      2.77 o 
   8  12   1       10.95       13.85      3.25 o 
  -9  13   1        2.04        1.90      4.04 o 
  -8  13   1        0.94        3.56      3.56 o 
  -7  13   1       24.01       22.02      3.70 o 
  -6  13   1        5.78       16.41      2.87 o 
  -5  13   1       39.75       37.29      3.35 o 
  -4  13   1      101.09       80.74      2.61 o 
  -3  13   1        7.57        1.79      2.38 o 
  -2  13   1        1.31        0.93      1.99 o 
  -1  13   1       43.74       39.25      3.80 o 
   0  13   1        8.64        9.97      2.28 o 
   1  13   1       14.09        5.82      2.25 o 
   2  13   1        0.00        2.51      1.90 o 
   3  13   1       32.82       39.02      4.05 o 
   4  13   1        1.44        1.36      3.07 o 
   5  13   1        4.63        1.96      3.50 o 
   6  13   1        9.28        2.15      3.08 o 
   7  13   1        0.41        2.85      3.18 o 
   8  13   1       11.35       12.50      3.92 o 
  -8  14   1        4.20        5.88      4.00 o 
  -7  14   1        1.01        5.68      3.06 o 
  -6  14   1        6.44        6.61      3.18 o 
  -5  14   1       35.22       35.25      4.61 o 
  -4  14   1      120.26      121.94      6.80 o 
  -3  14   1        2.17        2.00      2.61 o 
  -2  14   1       36.69       40.82      3.74 o 
  -1  14   1       68.51       71.71      4.37 o 
   0  14   1       10.86        5.78      2.50 o 
   1  14   1        6.90        0.99      1.94 o 
   2  14   1       36.37       36.43      3.88 o 
   3  14   1       31.25       31.67      4.25 o 
   4  14   1       15.92       24.30      4.13 o 
   5  14   1       23.80       21.48      4.44 o 
   6  14   1        5.90        9.67      3.18 o 
   7  14   1        0.12        3.08      3.08 o 
  -7  15   1        0.04        4.28      3.57 o 
  -6  15   1        1.42        2.29      3.46 o 
  -5  15   1        9.74        3.46      3.46 o 
  -4  15   1        6.09        8.50      3.54 o 
  -3  15   1        0.86        2.44      2.29 o 
  -2  15   1        6.40        2.49      2.78 o 
  -1  15   1        1.21        1.71      2.41 o 
   0  15   1        0.55        0.43      2.27 o 
   1  15   1        6.08        7.01      3.04 o 
   2  15   1        3.43        7.27      2.98 o 
   3  15   1       14.52       11.98      3.28 o 
   4  15   1       31.80       27.28      3.93 o 
   5  15   1       12.93       21.19      4.00 o 
   6  15   1        0.89        3.33      3.42 o 
  -7  16   1        1.10        1.13      3.78 o 
  -6  16   1        5.01        0.71      3.68 o 
  -5  16   1        0.00        0.62      3.23 o 
  -4  16   1        0.04        0.00      3.10 o 
  -3  16   1        0.35        1.06      2.65 o 
  -2  16   1        0.07        0.26      2.69 o 
  -1  16   1        0.05        0.69      2.48 o 
   0  16   1        1.53        4.17      2.48 o 
   1  16   1       10.68        3.54      3.04 o 
   2  16   1        1.45        3.05      3.05 o 
   3  16   1       28.09       36.94      4.52 o 
   4  16   1       10.65       16.32      3.86 o 
   5  16   1        0.01        0.30      3.19 o 
   6  16   1        2.52        6.79      3.59 o 
  -6  17   1        0.83        1.49      3.21 o 
  -5  17   1        7.34       14.36      4.27 o 
  -4  17   1       26.37       36.78      4.84 o 
  -3  17   1        9.63       16.01      3.49 o 
  -2  17   1        1.57        0.26      2.84 o 
  -1  17   1        0.26        1.05      2.79 o 
   0  17   1       59.10       59.60      5.12 o 
   1  17   1       27.11       18.47      3.87 o 
   2  17   1        3.10        3.09      3.09 o 
   3  17   1        0.52        1.78      3.29 o 
   4  17   1        0.46        1.28      3.17 o 
   5  17   1       11.63       11.30      4.11 o 
  -4  18   1       21.55       13.59      4.60 o 
  -3  18   1        0.72       10.43      2.94 o 
  -2  18   1        6.55        8.63      3.42 o 
  -1  18   1        1.73        3.70      2.87 o 
   0  18   1        3.02        2.48      3.35 o 
   1  18   1        3.19       11.37      2.94 o 
   2  18   1        2.56        0.93      3.16 o 
   3  18   1        1.46        0.34      3.36 o 
  -2  19   1        4.61        2.24      3.64 o 
  -1  19   1        0.23        2.77      3.31 o 
   0  19   1        1.23        1.51      3.20 o 
   1  19   1        6.70        0.30      2.76 o 
 -12   0   2        0.34        1.95      3.38 o 
 -11   0   2       59.92       55.38      5.80 o 
 -10   0   2       38.99       46.26      5.15 o 
  -9   0   2     1614.32     1777.79     21.69 o 
  -8   0   2      453.54      423.33     10.53 o 
  -7   0   2      108.45      113.57      4.91 o 
  -6   0   2      436.03      379.64      7.10 o 
  -5   0   2     1346.77     1407.84     11.52 o 
  -4   0   2     2038.04     2093.69     13.17 o 
  -3   0   2      145.02      138.04      3.27 o 
  -2   0   2        2.10        0.26      0.63 o 
  -1   0   2      110.63      142.70      3.08 o 
   0   0   2    13136.08    13467.11    126.75 o 
   1   0   2    19260.61    19816.86    164.06 o 
   2   0   2       86.65       56.51      2.69 o 
   3   0   2      955.48     1067.99     10.62 o 
   4   0   2      176.77      199.44      6.27 o 
   5   0   2      738.30      726.82     10.85 o 
   6   0   2       90.40       84.69      3.62 o 
   7   0   2       30.94       29.13      3.53 o 
   8   0   2        1.03        0.74      2.75 o 
   9   0   2       40.87       44.29      4.76 o 
  10   0   2      133.44      101.81      7.80 o 
 -12   1   2        0.86        0.68      3.20 o 
 -11   1   2        6.54        0.64      4.38 o 
 -10   1   2      189.86      177.26      8.34 o 
  -9   1   2      103.57      113.75      6.52 o 
  -8   1   2      164.08      194.12      7.17 o 
  -7   1   2      113.80      110.92      4.70 o 
  -6   1   2       11.43       14.06      1.73 o 
  -5   1   2      701.20      701.37      9.81 o 
  -4   1   2     1129.26     1176.30      9.84 o 
  -3   1   2      749.59      886.35      8.02 o 
  -2   1   2      172.26      158.62      4.01 o 
  -1   1   2     2165.64     2293.07     11.82 o 
   0   1   2    22193.83    20782.87    155.63 o 
   1   1   2    12948.05    13035.00    131.67 o 
   2   1   2     1248.97     1287.07     11.66 o 
   3   1   2      590.88      602.29      8.22 o 
   4   1   2      333.32      378.65      7.27 o 
   5   1   2       14.22       19.80      2.30 o 
   6   1   2        4.69        7.93      2.38 o 
   7   1   2        0.00        6.74      2.02 o 
   8   1   2        2.44        0.00      2.64 o 
   9   1   2       88.77       86.58      5.96 o 
  10   1   2       80.54       81.39      6.50 o 
 -12   2   2        7.92        5.80      4.22 o 
 -11   2   2        3.50        1.32      3.62 o 
 -10   2   2       17.75       16.24      4.61 o 
  -9   2   2      127.87      144.39      7.18 o 
  -8   2   2       10.94        7.03      2.58 o 
  -7   2   2       45.77       33.18      2.76 o 
  -6   2   2        0.66        0.00      1.34 o 
  -5   2   2      950.26      886.56      1.43 o 
  -4   2   2       13.65       10.57      1.42 o 
  -3   2   2      114.54       88.17      2.62 o 
  -2   2   2       74.38       65.95      2.12 o 
  -1   2   2     2292.23     2560.10     12.31 o 
   0   2   2     1982.19     1929.94      1.37 o 
   1   2   2       96.25      101.77      3.10 o 
   2   2   2       74.19      100.73      3.32 o 
   3   2   2       65.80       71.19      3.07 o 
   4   2   2      320.51      335.14      7.02 o 
   5   2   2      146.79      126.02      5.02 o 
   6   2   2      321.76      312.09      8.56 o 
   7   2   2        8.58       16.40      2.92 o 
   8   2   2       27.78       28.42      4.18 o 
   9   2   2        4.44        5.94      3.61 o 
  10   2   2       60.94       56.33      5.83 o 
 -12   3   2        0.34        0.97      3.29 o 
 -11   3   2        0.46        0.57      2.90 o 
 -10   3   2       26.79       34.54      4.06 o 
  -9   3   2       87.44       73.00      5.28 o 
  -8   3   2        2.94        4.79      2.30 o 
  -7   3   2      195.35      243.52      7.00 o 
  -6   3   2        0.11        0.36      1.80 o 
  -5   3   2     1426.37     1469.16     12.80 o 
  -4   3   2     2114.38     2015.34     13.33 o 
  -3   3   2     1917.82     1984.26     12.12 o 
  -2   3   2       15.14       14.68      1.24 o 
  -1   3   2      348.26      302.29      4.51 o 
   0   3   2     2296.67     2433.27     12.94 o 
   1   3   2       13.41        4.27      1.09 o 
   2   3   2     1196.41     1123.16     10.30 o 
   3   3   2       28.09       43.54      2.67 o 
   4   3   2       46.87       51.76      2.46 o 
   5   3   2        0.03        0.78      2.10 o 
   6   3   2        7.61       14.55      2.60 o 
   7   3   2        2.29        0.89      2.60 o 
   8   3   2        6.50        2.08      3.26 o 
   9   3   2        8.14        6.08      3.45 o 
  10   3   2        3.96        0.00      3.84 o 
 -12   4   2        2.44        4.42      2.90 o 
 -11   4   2        4.77        5.48      2.87 o 
 -10   4   2        7.39       10.58      2.98 o 
  -9   4   2      174.29      179.07      7.53 o 
  -8   4   2       17.93       24.76      2.85 o 
  -7   4   2        0.01        0.18      1.88 o 
  -6   4   2      140.62      168.03      5.58 o 
  -5   4   2       27.30       39.23      2.66 o 
  -4   4   2     1103.65     1146.94     10.78 o 
  -3   4   2      179.18      167.51      3.96 o 
  -2   4   2      970.19     1070.51      9.04 o 
  -1   4   2       13.87       11.97      0.66 o 
   0   4   2      128.72      104.30      0.80 o 
   1   4   2      376.31      431.10      6.32 o 
   2   4   2       16.35       32.79      2.09 o 
   3   4   2      242.91      246.07      5.74 o 
   4   4   2       22.30        7.44      1.90 o 
   5   4   2      514.85      591.83     10.37 o 
   6   4   2       71.81       95.33      5.33 o 
   7   4   2       12.51        6.97      2.86 o 
   8   4   2        0.74        0.26      3.14 o 
   9   4   2        0.08        1.19      3.44 o 
  10   4   2        0.28        0.32      3.25 o 
 -12   5   2        0.24        5.85      3.14 o 
 -11   5   2        0.66        0.97      3.14 o 
 -10   5   2        3.25        7.93      2.75 o 
  -9   5   2        6.86        4.61      2.53 o 
  -8   5   2       16.48       33.90      3.78 o 
  -7   5   2      276.49      313.50      8.29 o 
  -6   5   2       84.06       87.61      4.05 o 
  -5   5   2        9.61       18.91      2.20 o 
  -4   5   2      109.55      137.22      5.21 o 
  -3   5   2        7.90       12.90      2.30 o 
  -2   5   2        2.13        6.69      1.30 o 
  -1   5   2      436.26      451.99      6.29 o 
   0   5   2      185.90      162.47      3.85 o 
   1   5   2       19.62       11.26      1.61 o 
   2   5   2      225.25      201.37      4.93 o 
   3   5   2        8.12        8.52      1.59 o 
   4   5   2       96.50      111.58      4.58 o 
   5   5   2        2.18       11.24      2.42 o 
   6   5   2        2.30        1.23      2.18 o 
   7   5   2       63.67       55.94      4.97 o 
   8   5   2        1.16        6.86      2.62 o 
   9   5   2        1.29        3.92      3.53 o 
  10   5   2        5.56        7.20      3.49 o 
 -11   6   2        0.40        2.33      3.06 o 
 -10   6   2       35.84       35.62      4.39 o 
  -9   6   2       36.05       33.48      4.82 o 
  -8   6   2      287.98      277.40      8.48 o 
  -7   6   2       67.78       55.97      3.87 o 
  -6   6   2        4.80        1.77      1.55 o 
  -5   6   2      169.59      168.04      5.23 o 
  -4   6   2       14.89        5.49      1.65 o 
  -3   6   2       57.22       47.20      2.24 o 
  -2   6   2        0.02        0.29      1.07 o 
  -1   6   2       34.66       42.92      2.34 o 
   0   6   2      273.01      317.29      5.77 o 
   1   6   2        0.42        1.34      1.34 o 
   2   6   2      321.03      283.44      6.12 o 
   3   6   2      239.39      279.83      6.59 o 
   4   6   2       29.74       31.06      2.71 o 
   5   6   2       18.54       16.12      2.79 o 
   6   6   2       25.10       24.07      3.72 o 
   7   6   2        0.07        3.22      2.51 o 
   8   6   2       15.98       23.14      3.56 o 
   9   6   2        0.49        0.31      3.48 o 
 -11   7   2       10.44       12.03      4.19 o 
 -10   7   2        6.78        2.99      3.52 o 
  -9   7   2       30.23       33.41      4.15 o 
  -8   7   2       33.66       19.83      3.94 o 
  -7   7   2        0.74        0.77      2.24 o 
  -6   7   2       38.07       61.43      3.84 o 
  -5   7   2      154.27      159.07      5.43 o 
  -4   7   2      178.67      176.68      5.26 o 
  -3   7   2       88.93       78.95      3.50 o 
  -2   7   2      607.21      537.52      8.00 o 
  -1   7   2      226.11      205.08      4.95 o 
   0   7   2      260.48      293.72      5.98 o 
   1   7   2      649.09      691.73      9.36 o 
   2   7   2       14.43       14.67      2.02 o 
   3   7   2      286.34      277.30      6.85 o 
   4   7   2       19.82        5.86      2.16 o 
   5   7   2        0.38        0.75      2.28 o 
   6   7   2        1.22        7.08      2.26 o 
   7   7   2        0.89        0.25      2.85 o 
   8   7   2        6.49       10.48      2.87 o 
   9   7   2        7.77       10.03      3.03 o 
 -11   8   2        3.16        7.11      3.93 o 
 -10   8   2        1.00        1.24      3.99 o 
  -9   8   2        7.33       13.76      3.52 o 
  -8   8   2       11.45        8.18      3.49 o 
  -7   8   2        6.05       12.08      2.48 o 
  -6   8   2       44.30       52.19      4.03 o 
  -5   8   2      119.74      126.74      5.86 o 
  -4   8   2        9.00        2.11      1.47 o 
  -3   8   2      427.18      452.90      8.14 o 
  -2   8   2      350.36      363.03      7.02 o 
  -1   8   2      134.85      118.37      1.29 o 
   0   8   2      770.51      768.40      9.64 o 
   1   8   2      267.39      274.23      6.31 o 
   2   8   2      134.16      129.70      4.61 o 
   3   8   2       59.95       44.82      3.35 o 
   4   8   2        5.77        9.66      2.64 o 
   5   8   2       28.15       48.07      3.99 o 
   6   8   2       26.60       32.68      3.72 o 
   7   8   2        0.45        1.81      2.90 o 
   8   8   2        0.03        3.13      3.35 o 
   9   8   2        0.48        3.94      2.70 o 
 -11   9   2        9.44       16.49      3.77 o 
 -10   9   2        3.57        1.61      3.76 o 
  -9   9   2       21.36       15.05      4.52 o 
  -8   9   2        0.54        2.55      2.61 o 
  -7   9   2        1.07        9.76      2.50 o 
  -6   9   2      157.26      133.33      5.81 o 
  -5   9   2       30.92       21.19      2.64 o 
  -4   9   2      103.17       77.05      4.00 o 
  -3   9   2       17.10       10.46      1.96 o 
  -2   9   2       50.21       49.59      3.06 o 
  -1   9   2        2.39        2.50      1.25 o 
   0   9   2       12.71       19.15      2.26 o 
   1   9   2      105.93       88.22      4.01 o 
   2   9   2        8.88        8.87      2.12 o 
   3   9   2        0.02        0.65      1.57 o 
   4   9   2       31.33       49.95      3.61 o 
   5   9   2       49.44       59.40      4.72 o 
   6   9   2      171.53      181.90      8.01 o 
   7   9   2       39.55       32.35      4.37 o 
   8   9   2        0.27        3.13      3.13 o 
   9   9   2        7.39        6.60      3.59 o 
 -10  10   2        0.03        1.33      3.08 o 
  -9  10   2       18.00        9.10      4.07 o 
  -8  10   2        9.43       15.91      3.25 o 
  -7  10   2        8.79       13.01      2.74 o 
  -6  10   2      240.15      237.82      7.94 o 
  -5  10   2      395.04      379.36      9.35 o 
  -4  10   2       25.45       25.03      2.39 o 
  -3  10   2      495.16      416.67      2.33 o 
  -2  10   2       18.16       17.28      1.12 o 
  -1  10   2      201.78      239.06      6.17 o 
   0  10   2       29.00       25.35      2.42 o 
   1  10   2       19.37       17.84      3.21 o 
   2  10   2      144.02      136.42      4.62 o 
   3  10   2       12.45       10.77      2.63 o 
   4  10   2       36.84       43.26      3.79 o 
   5  10   2      172.18      168.85      7.19 o 
   6  10   2       20.81       26.79      4.44 o 
   7  10   2        1.22        3.52      3.52 o 
   8  10   2        1.56        0.86      3.23 o 
 -10  11   2        8.15        1.38      4.08 o 
  -9  11   2        0.24        1.58      2.83 o 
  -8  11   2        5.14        0.30      2.99 o 
  -7  11   2        0.23        2.29      2.66 o 
  -6  11   2        6.85        3.58      2.94 o 
  -5  11   2      368.14      381.23      9.87 o 
  -4  11   2      994.76     1092.49     14.60 o 
  -3  11   2       20.07       19.35      2.98 o 
  -2  11   2        7.16        3.87      2.01 o 
  -1  11   2       28.35       12.12      2.42 o 
   0  11   2       59.56       65.87      3.74 o 
   1  11   2       24.04       26.70      2.84 o 
   2  11   2        2.64        0.00      1.88 o 
   3  11   2       23.34       23.25      2.93 o 
   4  11   2       45.22       62.77      4.82 o 
   5  11   2        3.73        2.99      3.12 o 
   6  11   2      111.83       98.54      6.35 o 
   7  11   2       50.43       56.21      5.18 o 
   8  11   2        1.66        4.40      3.18 o 
  -9  12   2        2.11        7.33      3.24 o 
  -8  12   2        4.38        7.87      3.59 o 
  -7  12   2        1.76        1.88      2.20 o 
  -6  12   2        8.87       13.25      3.36 o 
  -5  12   2        1.39        2.59      3.08 o 
  -4  12   2       35.07       30.63      3.15 o 
  -3  12   2       84.74       61.61      2.14 o 
  -2  12   2        2.80        2.18      1.62 o 
  -1  12   2       17.90       17.03      2.59 o 
   0  12   2       50.25       35.63      3.01 o 
   1  12   2        0.94        3.29      1.70 o 
   2  12   2        5.73        6.71      2.45 o 
   3  12   2        4.74        1.02      2.48 o 
   4  12   2       74.55       68.27      5.16 o 
   5  12   2      445.97      512.09     12.81 o 
   6  12   2      231.81      217.95      9.45 o 
   7  12   2        0.56        3.33      3.33 o 
   8  12   2       11.98        6.83      3.85 o 
  -9  13   2        6.25       11.50      4.06 o 
  -8  13   2        0.81        2.58      3.27 o 
  -7  13   2        6.14        4.93      3.40 o 
  -6  13   2       27.96       22.09      3.73 o 
  -5  13   2      330.10      310.08      9.50 o 
  -4  13   2      392.43      435.60     11.02 o 
  -3  13   2      125.15      123.29      5.72 o 
  -2  13   2        1.12        6.66      2.27 o 
  -1  13   2        5.00        4.31      1.85 o 
   0  13   2        4.80        2.04      2.04 o 
   1  13   2        2.61        0.75      2.00 o 
   2  13   2       24.31       26.18      3.38 o 
   3  13   2       18.22       13.82      2.91 o 
   4  13   2       17.04        8.58      3.15 o 
   5  13   2       12.71       13.24      3.89 o 
   6  13   2        0.06        2.25      3.65 o 
   7  13   2        0.73        0.59      3.00 o 
  -8  14   2        0.72        5.08      2.70 o 
  -7  14   2        0.11        3.73      2.64 o 
  -6  14   2        1.49        3.37      3.37 o 
  -5  14   2        2.10        1.54      2.97 o 
  -4  14   2       11.29        0.23      2.81 o 
  -3  14   2        7.28       13.26      2.85 o 
  -2  14   2       12.02       15.35      2.79 o 
  -1  14   2       57.18       54.20      4.34 o 
   0  14   2        2.68        5.65      2.17 o 
   1  14   2       30.81       19.41      3.34 o 
   2  14   2        4.09       10.16      2.45 o 
   3  14   2        1.77        7.83      2.65 o 
   4  14   2        5.73        4.89      3.21 o 
   5  14   2       38.61       30.57      4.54 o 
   6  14   2       22.24       13.18      4.27 o 
  -8  15   2        3.67        3.20      4.04 o 
  -7  15   2       16.74       14.80      4.25 o 
  -6  15   2        0.33        0.59      3.42 o 
  -5  15   2        1.49        3.31      2.76 o 
  -4  15   2        1.83        2.78      3.36 o 
  -3  15   2        1.10        3.26      2.17 o 
  -2  15   2       18.50       20.10      3.35 o 
  -1  15   2       19.72       16.65      3.00 o 
   0  15   2      119.38      109.34      5.82 o 
   1  15   2       41.74       51.68      4.87 o 
   2  15   2        5.53        0.48      2.84 o 
   3  15   2        0.06        0.00      2.43 o 
   4  15   2        1.56        4.41      2.67 o 
   5  15   2       13.93        7.33      3.87 o 
   6  15   2        0.81        0.93      2.96 o 
  -7  16   2        6.15       10.46      3.94 o 
  -6  16   2        0.04        3.23      3.01 o 
  -5  16   2        6.32        3.35      3.35 o 
  -4  16   2        0.01        7.37      2.46 o 
  -3  16   2       18.27        9.15      3.42 o 
  -2  16   2       14.95       12.78      2.93 o 
  -1  16   2        3.65        6.06      2.16 o 
   0  16   2        5.88        2.08      2.97 o 
   1  16   2       23.92       43.37      4.03 o 
   2  16   2       33.00       20.68      4.16 o 
   3  16   2        5.99        6.12      3.38 o 
   4  16   2        2.15        3.54      3.54 o 
   5  16   2        0.99        5.89      3.05 o 
  -6  17   2        4.14        6.85      3.97 o 
  -5  17   2        0.07        0.64      3.14 o 
  -4  17   2        0.03        0.88      3.42 o 
  -3  17   2        0.00        1.11      3.04 o 
  -2  17   2        0.85        1.32      2.81 o 
  -1  17   2        2.46        5.07      2.51 o 
   0  17   2        5.51        6.02      3.35 o 
   1  17   2        0.07        3.15      2.72 o 
   2  17   2        5.69        2.85      3.59 o 
   3  17   2        0.31        1.51      3.05 o 
   4  17   2        0.07        0.32      3.49 o 
  -4  18   2        0.09        3.45      3.45 o 
  -3  18   2        2.06        3.57      2.82 o 
  -2  18   2        6.52        9.38      2.90 o 
  -1  18   2        1.11        4.65      2.66 o 
   0  18   2        3.82        2.43      3.22 o 
   1  18   2        2.02        1.65      3.25 o 
   2  18   2        0.41        3.37      2.46 o 
  -1  19   2        0.84        3.55      2.61 o 
   0  19   2        0.85        5.24      2.92 o 
 -12   1   3        0.83        3.53      3.53 o 
 -11   1   3       36.74       30.65      4.75 o 
 -10   1   3        1.57        2.95      2.83 o 
  -9   1   3      346.50      342.65      9.71 o 
  -8   1   3       88.37      115.97      5.29 o 
  -7   1   3      101.77      102.15      4.81 o 
  -6   1   3      200.18      194.54      5.30 o 
  -5   1   3      485.11      485.61      7.61 o 
  -4   1   3      527.02      545.21      7.42 o 
  -3   1   3       49.02       45.14      2.11 o 
  -2   1   3     1674.84     1836.75     12.40 o 
  -1   1   3      515.63      608.96      7.41 o 
   0   1   3        0.41        1.51      1.24 o 
   1   1   3        9.99       11.77      2.01 o 
   2   1   3      197.30      187.68      5.00 o 
   3   1   3      399.32      332.55      7.05 o 
   4   1   3        0.49        0.29      1.49 o 
   5   1   3       31.98       25.09      3.19 o 
   6   1   3       22.15       17.94      3.00 o 
   7   1   3        0.63        2.42      2.55 o 
   8   1   3        0.01        3.88      2.75 o 
   9   1   3        0.05        2.14      3.34 o 
 -12   2   3        0.03        4.00      3.02 o 
 -11   2   3        0.10        1.17      2.63 o 
 -10   2   3       65.71       67.32      5.21 o 
  -9   2   3       50.01       52.76      5.35 o 
  -8   2   3        5.59       12.37      2.49 o 
  -7   2   3       21.34       15.39      2.44 o 
  -6   2   3        0.06        3.00      1.33 o 
  -5   2   3     1065.95     1086.65     10.94 o 
  -4   2   3       14.47       10.09      1.42 o 
  -3   2   3      212.57      195.01      4.25 o 
  -2   2   3      256.88      242.33      5.87 o 
  -1   2   3      237.43      269.20      4.93 o 
   0   2   3     1005.78     1193.86     10.57 o 
   1   2   3     2633.44     2880.00     17.19 o 
   2   2   3       57.90       66.57      3.14 o 
   3   2   3      177.87      213.10      5.71 o 
   4   2   3      127.33      162.01      5.61 o 
   5   2   3       85.54       69.60      4.36 o 
   6   2   3       13.03       14.94      2.78 o 
   7   2   3      128.16      106.81      6.55 o 
   8   2   3        3.07        3.59      2.64 o 
   9   2   3        0.14        0.30      3.14 o 
 -12   3   3        0.95        5.57      3.16 o 
 -11   3   3        0.68        0.30      3.07 o 
 -10   3   3       11.88       12.95      3.63 o 
  -9   3   3      256.57      237.43      2.66 o 
  -8   3   3       19.74       21.63      3.35 o 
  -7   3   3      253.67      204.01      6.44 o 
  -6   3   3       11.62        7.17      1.76 o 
  -5   3   3      103.34       91.15      3.56 o 
  -4   3   3     1097.53     1310.69     11.19 o 
  -3   3   3        3.00        4.19      1.25 o 
  -2   3   3       28.28       31.84      1.83 o 
  -1   3   3       83.60       78.81      0.88 o 
   0   3   3      654.28      705.99      8.31 o 
   1   3   3       78.42       92.05      3.36 o 
   2   3   3      244.20      211.35      5.45 o 
   3   3   3       14.62        7.50      1.73 o 
   4   3   3       18.29       18.12      2.61 o 
   5   3   3       99.65       99.23      5.11 o 
   6   3   3       32.11       35.30      3.78 o 
   7   3   3        0.00        1.49      2.89 o 
   8   3   3        5.63       11.48      3.62 o 
   9   3   3        0.30        5.19      2.67 o 
 -12   4   3        0.87        2.95      3.14 o 
 -11   4   3        1.19        1.43      2.90 o 
 -10   4   3        1.40        5.50      3.09 o 
  -9   4   3        3.72        9.09      3.29 o 
  -8   4   3        6.17        2.39      2.30 o 
  -7   4   3       71.00       83.69      4.21 o 
  -6   4   3      797.27      700.76      9.99 o 
  -5   4   3       30.85       22.97      2.10 o 
  -4   4   3     1884.22     1930.98     15.03 o 
  -3   4   3      569.56      576.82      7.51 o 
  -2   4   3        0.09        2.66      1.06 o 
  -1   4   3      366.41      308.60      5.38 o 
   0   4   3        4.29        5.78      2.06 o 
   1   4   3      171.42      169.27      3.38 o 
   2   4   3      154.20      124.03      4.22 o 
   3   4   3       20.38       33.15      2.80 o 
   4   4   3        4.62        2.87      1.78 o 
   5   4   3       76.43       90.18      4.99 o 
   6   4   3       46.74       38.94      3.86 o 
   7   4   3        6.63        7.37      3.23 o 
   8   4   3       13.12       14.29      3.74 o 
   9   4   3        2.85        0.30      3.89 o 
 -12   5   3       10.69       10.75      3.68 o 
 -11   5   3        3.74        6.47      2.66 o 
 -10   5   3        0.41        0.84      2.75 o 
  -9   5   3        6.72        9.91      2.76 o 
  -8   5   3       22.41       32.61      3.59 o 
  -7   5   3        7.15        6.37      2.09 o 
  -6   5   3       71.56       60.68      3.62 o 
  -5   5   3       22.22       30.22      2.40 o 
  -4   5   3     1115.28     1024.22     12.02 o 
  -3   5   3      166.15      164.15      4.34 o 
  -2   5   3      190.42      180.66      4.35 o 
  -1   5   3      217.47      211.43      3.96 o 
   0   5   3     1013.48      919.36      9.94 o 
   1   5   3        2.17        0.67      1.42 o 
   2   5   3      527.19      586.14      9.25 o 
   3   5   3      200.29      179.74      5.70 o 
   4   5   3        0.77        0.82      1.97 o 
   5   5   3      161.33      181.58      6.98 o 
   6   5   3      226.55      201.23      7.78 o 
   7   5   3        0.13        0.00      2.87 o 
   8   5   3        3.80        0.00      2.77 o 
   9   5   3        0.84        2.82      3.65 o 
 -11   6   3        5.56        7.22      3.38 o 
 -10   6   3       35.41       31.59      3.70 o 
  -9   6   3        4.33        4.83      2.87 o 
  -8   6   3       37.40       42.50      4.24 o 
  -7   6   3       88.18       90.02      4.67 o 
  -6   6   3       58.06       66.72      3.93 o 
  -5   6   3       64.88       93.04      4.01 o 
  -4   6   3     1168.74     1140.92     11.89 o 
  -3   6   3      511.61      426.28      7.28 o 
  -2   6   3      177.69      165.88      4.39 o 
  -1   6   3       64.76       72.53      3.05 o 
   0   6   3        0.39        4.14      1.44 o 
   1   6   3     1039.66     1122.08     11.87 o 
   2   6   3        6.56       13.75      2.14 o 
   3   6   3        4.48        9.98      2.26 o 
   4   6   3      109.58       79.01      4.35 o 
   5   6   3        1.30        1.86      2.53 o 
   6   6   3      127.34      122.61      6.47 o 
   7   6   3        0.47        0.82      2.68 o 
   8   6   3        1.94        6.25      3.61 o 
   9   6   3        7.61       10.71      3.59 o 
 -11   7   3        0.44        3.70      3.22 o 
 -10   7   3       23.74       12.99      4.11 o 
  -9   7   3       47.58       35.87      4.20 o 
  -8   7   3      172.79      131.36      6.52 o 
  -7   7   3       71.06       48.95      4.09 o 
  -6   7   3        0.31        0.86      1.81 o 
  -5   7   3       55.90       51.02      3.47 o 
  -4   7   3        0.83        0.39      1.57 o 
  -3   7   3       50.78       46.94      1.37 o 
  -2   7   3        0.08        0.11      1.33 o 
  -1   7   3      224.18      209.81      5.21 o 
   0   7   3       28.83       49.52      2.80 o 
   1   7   3       75.45       89.60      3.97 o 
   2   7   3      161.25      160.26      5.96 o 
   3   7   3       41.18       40.75      2.87 o 
   4   7   3        0.22        5.99      2.06 o 
   5   7   3        1.67        2.14      2.44 o 
   6   7   3       12.41       12.04      3.24 o 
   7   7   3        3.40        0.29      2.70 o 
   8   7   3        0.87        6.34      3.26 o 
 -11   8   3        3.70        1.26      3.73 o 
 -10   8   3        0.54        2.37      2.94 o 
  -9   8   3        3.89        8.39      2.73 o 
  -8   8   3        2.12        4.33      2.65 o 
  -7   8   3        0.01        2.17      2.17 o 
  -6   8   3       24.03       14.79      2.26 o 
  -5   8   3       93.47       89.06      4.37 o 
  -4   8   3        5.50        7.15      1.91 o 
  -3   8   3       47.66       34.99      2.68 o 
  -2   8   3        3.34        0.88      1.31 o 
  -1   8   3        9.03       18.62      2.19 o 
   0   8   3      138.91      167.78      5.11 o 
   1   8   3     1850.65     1793.49     16.45 o 
   2   8   3       16.04       32.92      3.09 o 
   3   8   3       10.59       10.07      2.24 o 
   4   8   3       12.33        7.09      2.65 o 
   5   8   3        1.45        0.91      2.84 o 
   6   8   3        0.07        0.25      2.91 o 
   7   8   3        1.68        0.56      3.15 o 
   8   8   3        0.14        2.75      3.31 o 
 -11   9   3        4.30        3.96      3.96 o 
 -10   9   3        1.77        1.54      3.07 o 
  -9   9   3       21.22       22.48      3.87 o 
  -8   9   3      113.53      121.48      6.16 o 
  -7   9   3        5.34        6.43      2.11 o 
  -6   9   3        4.49       10.90      2.58 o 
  -5   9   3       82.40       64.11      4.24 o 
  -4   9   3       40.27       26.63      1.78 o 
  -3   9   3        9.03       11.46      2.17 o 
  -2   9   3        1.92        1.49      1.49 o 
  -1   9   3        0.32        1.73      1.18 o 
   0   9   3        0.94        1.91      1.55 o 
   1   9   3       13.06       17.53      2.33 o 
   2   9   3        8.83       11.29      2.43 o 
   3   9   3        0.89        0.55      1.93 o 
   4   9   3        3.34        7.05      2.14 o 
   5   9   3        2.76       12.46      2.55 o 
   6   9   3       64.91       49.67      4.84 o 
   7   9   3       34.45       39.51      4.93 o 
   8   9   3        0.56        5.21      2.98 o 
 -10  10   3        0.65        2.83      3.15 o 
  -9  10   3       24.36       13.76      3.65 o 
  -8  10   3       10.38        7.40      3.51 o 
  -7  10   3        2.11        3.77      2.46 o 
  -6  10   3        2.18        2.36      2.36 o 
  -5  10   3       34.21       51.41      3.98 o 
  -4  10   3      204.56      169.14      6.31 o 
  -3  10   3       28.15       21.53      2.82 o 
  -2  10   3        1.08        1.94      1.65 o 
  -1  10   3        0.03        0.89      1.45 o 
   0  10   3       40.50       31.83      2.76 o 
   1  10   3       82.12       92.11      4.55 o 
   2  10   3       43.84       46.76      3.69 o 
   3  10   3        1.04        0.98      1.78 o 
   4  10   3        1.98        3.75      3.04 o 
   5  10   3       12.29        9.82      3.03 o 
   6  10   3       13.34       17.90      3.89 o 
   7  10   3        3.46        0.89      3.10 o 
   8  10   3        0.08        0.93      3.25 o 
 -10  11   3        0.95        1.32      3.36 o 
  -9  11   3        1.06        0.32      3.19 o 
  -8  11   3        8.78        8.60      2.90 o 
  -7  11   3        8.39       22.14      3.08 o 
  -6  11   3        0.08        1.55      2.41 o 
  -5  11   3      179.47      203.50      7.36 o 
  -4  11   3      461.55      385.62      9.55 o 
  -3  11   3        2.53        3.39      2.41 o 
  -2  11   3       41.37       36.43      1.81 o 
  -1  11   3       49.33       37.83      2.88 o 
   0  11   3       30.79       13.97      2.30 o 
   1  11   3       17.10       11.66      2.57 o 
   2  11   3        0.00        0.40      2.25 o 
   3  11   3        3.56        3.81      2.13 o 
   4  11   3        0.00        2.56      2.97 o 
   5  11   3       50.00       59.02      5.47 o 
   6  11   3      120.61      109.99      7.64 o 
   7  11   3       20.57       25.97      4.54 o 
  -9  12   3        4.48        1.60      3.63 o 
  -8  12   3        0.05        0.00      2.94 o 
  -7  12   3        2.94        3.70      2.93 o 
  -6  12   3       17.13       18.81      3.32 o 
  -5  12   3       18.23       30.39      3.88 o 
  -4  12   3       68.29       82.11      5.26 o 
  -3  12   3      144.28      135.25      5.98 o 
  -2  12   3       75.82       86.72      4.56 o 
  -1  12   3       41.00       51.05      3.48 o 
   0  12   3        0.08        2.09      2.09 o 
   1  12   3       12.75        8.43      2.27 o 
   2  12   3        0.01        0.62      2.38 o 
   3  12   3        7.82        0.00      2.90 o 
   4  12   3       62.56       53.93      5.11 o 
   5  12   3        9.53        7.51      4.20 o 
   6  12   3        0.05        3.75      3.84 o 
   7  12   3        0.05        2.43      3.46 o 
  -9  13   3       15.87       21.85      4.21 o 
  -8  13   3        0.03        1.54      2.84 o 
  -7  13   3        5.61        1.42      2.89 o 
  -6  13   3        1.04        1.79      2.73 o 
  -5  13   3        8.00       10.66      3.09 o 
  -4  13   3        4.14        2.94      2.94 o 
  -3  13   3        4.57        7.61      3.13 o 
  -2  13   3       20.46       18.62      2.82 o 
  -1  13   3       98.51      104.20      5.08 o 
   0  13   3        0.98        0.97      2.15 o 
   1  13   3        0.31        1.04      2.19 o 
   2  13   3       19.35       13.59      2.98 o 
   3  13   3       50.43       56.36      5.11 o 
   4  13   3        0.31        5.49      2.59 o 
   5  13   3       11.49       16.01      4.64 o 
   6  13   3        1.09        4.44      4.44 o 
  -8  14   3        4.38       11.62      3.53 o 
  -7  14   3       15.16       15.49      3.84 o 
  -6  14   3        9.71       17.43      3.87 o 
  -5  14   3        0.61        0.26      2.61 o 
  -4  14   3       10.74       11.80      3.23 o 
  -3  14   3       34.45       31.72      3.54 o 
  -2  14   3       12.25        8.54      2.45 o 
  -1  14   3        0.02        0.60      2.22 o 
   0  14   3       10.40        9.54      2.85 o 
   1  14   3        9.43        5.59      2.95 o 
   2  14   3        0.36        2.65      2.57 o 
   3  14   3        0.03        1.04      2.64 o 
   4  14   3        0.05        3.12      3.12 o 
   5  14   3        4.55        2.95      3.44 o 
  -7  15   3        4.37        5.68      3.36 o 
  -6  15   3        0.93        3.50      3.02 o 
  -5  15   3       12.55       19.60      3.54 o 
  -4  15   3       25.85       26.21      3.63 o 
  -3  15   3        7.55        3.99      2.08 o 
  -2  15   3        2.41        2.53      2.53 o 
  -1  15   3        0.65        1.78      2.26 o 
   0  15   3       22.51       13.66      3.12 o 
   1  15   3        2.61        2.66      3.23 o 
   2  15   3        7.91       14.21      3.17 o 
   3  15   3        2.25        8.26      2.78 o 
   4  15   3        0.02        1.75      3.22 o 
   5  15   3       12.56       13.52      3.71 o 
  -7  16   3        0.21        0.00      3.06 o 
  -6  16   3        4.43        9.61      3.31 o 
  -5  16   3        5.65       13.25      3.20 o 
  -4  16   3        4.19        1.35      3.30 o 
  -3  16   3        0.13        2.55      2.46 o 
  -2  16   3        0.69        0.00      2.55 o 
  -1  16   3        6.83       10.31      3.06 o 
   0  16   3        8.17        8.46      3.29 o 
   1  16   3       20.05       24.90      3.47 o 
   2  16   3        2.43        0.29      2.97 o 
   3  16   3       12.94        8.25      3.86 o 
   4  16   3        0.00        0.00      3.31 o 
  -5  17   3        2.91        0.32      3.68 o 
  -4  17   3       21.40       28.02      4.14 o 
  -3  17   3        3.58       10.40      3.37 o 
  -2  17   3        0.08        0.00      2.24 o 
  -1  17   3        7.04       15.23      3.23 o 
   0  17   3        4.84        9.31      3.18 o 
   1  17   3        0.52        0.27      3.03 o 
   2  17   3        0.06        1.19      3.37 o 
   3  17   3        1.86        5.65      2.96 o 
  -4  18   3        1.27        2.78      3.26 o 
  -3  18   3        4.32        0.30      3.37 o 
  -2  18   3        1.36        0.56      3.41 o 
  -1  18   3        1.18        2.22      3.00 o 
   0  18   3        5.51        6.94      3.55 o 
   1  18   3       30.99       27.79      4.14 o 
 -12   0   4        0.02        0.27      2.73 o 
 -11   0   4        6.87       13.57      2.85 o 
 -10   0   4       15.87       25.09      3.69 o 
  -9   0   4      751.63      777.77     14.23 o 
  -8   0   4     1305.94     1374.94     16.81 o 
  -7   0   4      235.76      210.71      6.51 o 
  -6   0   4       47.69       53.87      3.18 o 
  -5   0   4      230.50      267.37      6.11 o 
  -4   0   4       21.92       29.24      2.20 o 
  -3   0   4      703.88      810.37      9.60 o 
  -2   0   4       15.57       22.69      1.93 o 
  -1   0   4      128.72      141.16      4.21 o 
   0   0   4       62.90       53.42      3.09 o 
   1   0   4     2354.83     2457.01     18.23 o 
   2   0   4      109.99      121.14      5.02 o 
   3   0   4      118.66      108.33      4.94 o 
   4   0   4        4.03        3.72      2.00 o 
   5   0   4       20.43       18.22      3.53 o 
   6   0   4       40.60       34.94      4.61 o 
   7   0   4       32.93       23.70      4.51 o 
   8   0   4        5.95        9.57      2.98 o 
 -12   1   4        0.38        2.06      2.86 o 
 -11   1   4        5.15       10.07      2.89 o 
 -10   1   4       29.93       21.11      3.84 o 
  -9   1   4       42.50       38.93      4.64 o 
  -8   1   4      279.86      279.87      8.38 o 
  -7   1   4       56.16       48.73      3.39 o 
  -6   1   4       21.29       18.49      2.12 o 
  -5   1   4       79.50       87.56      3.66 o 
  -4   1   4       14.04       29.68      2.15 o 
  -3   1   4        4.70        7.82      1.42 o 
  -2   1   4      383.56      395.43      7.59 o 
  -1   1   4      767.88      753.92      9.45 o 
   0   1   4     1957.29     2222.24     16.41 o 
   1   1   4     6384.81     6146.43    122.49 o 
   2   1   4     1645.47     1834.26     16.48 o 
   3   1   4       94.20       87.25      4.63 o 
   4   1   4        2.60        4.00      1.96 o 
   5   1   4       13.59       25.12      3.45 o 
   6   1   4        0.75        3.93      2.74 o 
   7   1   4       21.38       19.24      3.94 o 
   8   1   4        5.05        2.84      3.36 o 
 -12   2   4        0.06        3.18      2.96 o 
 -11   2   4        4.13        2.10      3.26 o 
 -10   2   4        2.33        3.50      2.40 o 
  -9   2   4      261.49      243.39      7.92 o 
  -8   2   4      288.09      312.13      8.31 o 
  -7   2   4       86.51       80.67      4.12 o 
  -6   2   4       77.80       97.49      4.10 o 
  -5   2   4      330.18      356.20      7.09 o 
  -4   2   4      915.00      994.43     10.60 o 
  -3   2   4      230.75      265.37      5.56 o 
  -2   2   4       72.22       58.58      2.90 o 
  -1   2   4       51.94       38.94      2.58 o 
   0   2   4      494.60      574.12      8.67 o 
   1   2   4      269.03      294.37      6.81 o 
   2   2   4      400.34      443.08      8.66 o 
   3   2   4       86.11       88.99      4.58 o 
   4   2   4        3.69        1.26      2.68 o 
   5   2   4        2.59        6.09      2.71 o 
   6   2   4       13.95       12.90      2.96 o 
   7   2   4       37.03       41.87      4.54 o 
   8   2   4        2.72        1.25      3.31 o 
 -12   3   4        5.56        4.20      2.63 o 
 -11   3   4        0.41        2.80      2.56 o 
 -10   3   4        8.64        8.49      2.72 o 
  -9   3   4       92.26      100.67      6.04 o 
  -8   3   4       96.15       79.67      4.49 o 
  -7   3   4       13.86       22.38      2.72 o 
  -6   3   4      101.95       99.36      4.30 o 
  -5   3   4      127.47      126.77      4.33 o 
  -4   3   4        6.79        4.22      1.55 o 
  -3   3   4      227.65      208.05      5.06 o 
  -2   3   4      168.74      159.76      3.31 o 
  -1   3   4       22.63       12.51      1.43 o 
   0   3   4       49.30       66.72      3.23 o 
   1   3   4      106.55       80.77      4.00 o 
   2   3   4        0.15        3.42      1.84 o 
   3   3   4       49.75       35.43      3.12 o 
   4   3   4        1.58        4.04      2.46 o 
   5   3   4      181.59      174.62      7.18 o 
   6   3   4       58.39       63.65      5.07 o 
   7   3   4       35.96       31.65      4.60 o 
   8   3   4        0.14        1.57      3.17 o 
 -12   4   4        0.01        1.38      3.31 o 
 -11   4   4        1.18        0.63      3.07 o 
 -10   4   4        8.59       13.43      3.22 o 
  -9   4   4       59.69       52.56      4.12 o 
  -8   4   4        0.13        0.60      2.07 o 
  -7   4   4        0.23        0.35      1.88 o 
  -6   4   4       11.96        8.39      2.10 o 
  -5   4   4       36.85       37.26      2.71 o 
  -4   4   4      800.24      851.65     10.06 o 
  -3   4   4      548.75      503.65      7.80 o 
  -2   4   4       37.19       36.08      2.34 o 
  -1   4   4      142.83      120.84      1.20 o 
   0   4   4        3.31        0.62      1.29 o 
   1   4   4      108.70       95.08      3.95 o 
   2   4   4       49.79       47.95      3.69 o 
   3   4   4        0.11        1.16      1.73 o 
   4   4   4       14.27       19.50      2.97 o 
   5   4   4       24.04       23.60      3.98 o 
   6   4   4       43.47       29.86      4.68 o 
   7   4   4        0.26        0.87      3.44 o 
   8   4   4        0.12        4.39      3.38 o 
 -12   5   4        0.25        3.84      3.30 o 
 -11   5   4        0.00        3.39      3.39 o 
 -10   5   4        2.10        3.93      2.96 o 
  -9   5   4      104.03      101.65      6.04 o 
  -8   5   4       42.74       31.50      3.27 o 
  -7   5   4       18.37       34.28      3.24 o 
  -6   5   4      185.56      213.31      6.22 o 
  -5   5   4      284.50      251.09      6.28 o 
  -4   5   4       36.05       39.32      2.93 o 
  -3   5   4       53.98       67.73      3.25 o 
  -2   5   4      241.27      200.88      5.09 o 
  -1   5   4       19.08       17.37      1.79 o 
   0   5   4       45.26       56.35      2.95 o 
   1   5   4       11.46       13.05      2.06 o 
   2   5   4      162.08      179.07      5.90 o 
   3   5   4        3.73        3.96      2.26 o 
   4   5   4        0.96        0.59      2.14 o 
   5   5   4        6.49       10.16      3.06 o 
   6   5   4        0.91       10.32      3.34 o 
   7   5   4       11.70        2.05      3.62 o 
   8   5   4        1.75        6.65      3.14 o 
 -11   6   4        0.28        3.51      3.51 o 
 -10   6   4        4.18        0.87      3.25 o 
  -9   6   4       26.30       19.22      3.52 o 
  -8   6   4        0.02        0.86      2.32 o 
  -7   6   4       37.06       34.01      3.35 o 
  -6   6   4       38.79       56.30      3.72 o 
  -5   6   4        1.73        4.22      1.73 o 
  -4   6   4      107.93      114.04      4.28 o 
  -3   6   4       84.90       74.61      3.43 o 
  -2   6   4       74.83       55.33      1.28 o 
  -1   6   4        2.17        9.30      1.47 o 
   0   6   4       15.16       15.25      2.11 o 
   1   6   4       13.70       27.36      2.72 o 
   2   6   4       49.32       47.02      3.51 o 
   3   6   4        0.82        0.55      1.80 o 
   4   6   4        1.30        2.90      2.27 o 
   5   6   4        2.22        2.81      2.99 o 
   6   6   4        0.69        3.19      3.14 o 
   7   6   4        6.96        4.45      3.46 o 
   8   6   4        0.16        2.58      3.07 o 
 -11   7   4        0.62        0.61      3.30 o 
 -10   7   4       18.81       21.06      4.53 o 
  -9   7   4       35.39       31.30      3.86 o 
  -8   7   4        6.96        4.36      2.76 o 
  -7   7   4       33.98       27.48      3.24 o 
  -6   7   4        0.32        0.00      1.75 o 
  -5   7   4        7.04        4.59      1.71 o 
  -4   7   4        0.14        0.84      1.45 o 
  -3   7   4       54.48       42.01      2.95 o 
  -2   7   4       14.45        7.09      1.77 o 
  -1   7   4      197.25      179.65      5.29 o 
   0   7   4        3.06        2.07      1.80 o 
   1   7   4       86.84       73.68      3.88 o 
   2   7   4       38.55       25.26      3.06 o 
   3   7   4        0.20        1.90      1.96 o 
   4   7   4       41.36       61.04      4.42 o 
   5   7   4       38.52       38.72      4.60 o 
   6   7   4        5.20       16.51      3.16 o 
   7   7   4        3.32        3.03      3.19 o 
   8   7   4        0.00        2.90      2.99 o 
 -11   8   4        1.65        0.30      3.31 o 
 -10   8   4        3.92        6.29      3.32 o 
  -9   8   4       47.55       29.50      4.30 o 
  -8   8   4        3.33        9.70      3.28 o 
  -7   8   4        8.04       11.03      2.13 o 
  -6   8   4        1.01        1.67      2.13 o 
  -5   8   4       19.43       23.51      2.66 o 
  -4   8   4      211.47      254.32      6.90 o 
  -3   8   4        1.02        0.42      1.57 o 
  -2   8   4       51.82       48.88      3.02 o 
  -1   8   4       10.25       10.31      1.70 o 
   0   8   4      183.79      181.68      5.87 o 
   1   8   4        2.75        0.16      2.02 o 
   2   8   4      211.89      234.15      7.27 o 
   3   8   4        7.94        5.86      2.21 o 
   4   8   4        0.05        2.06      2.53 o 
   5   8   4        1.52        4.32      3.07 o 
   6   8   4        6.15        6.25      3.57 o 
   7   8   4       29.22       26.83      4.74 o 
 -11   9   4        2.55        1.30      3.01 o 
 -10   9   4        7.91       10.15      3.75 o 
  -9   9   4       23.20       26.38      4.31 o 
  -8   9   4        0.79        3.22      3.22 o 
  -7   9   4       26.29       13.99      2.94 o 
  -6   9   4       17.95        7.81      2.27 o 
  -5   9   4      172.93      157.93      6.27 o 
  -4   9   4      116.12      150.64      5.77 o 
  -3   9   4      107.57      141.26      5.21 o 
  -2   9   4       21.89       27.27      2.89 o 
  -1   9   4        2.70        0.92      1.61 o 
   0   9   4       92.80       66.54      4.01 o 
   1   9   4       25.60       33.26      3.48 o 
   2   9   4       28.41       36.19      3.51 o 
   3   9   4        2.68        8.15      2.55 o 
   4   9   4        6.91        6.45      2.90 o 
   5   9   4       10.55        3.45      3.85 o 
   6   9   4       18.70       12.55      4.05 o 
   7   9   4        4.31        6.59      3.95 o 
 -10  10   4        2.04        2.52      3.14 o 
  -9  10   4        0.08        2.64      3.10 o 
  -8  10   4        2.44        0.81      2.80 o 
  -7  10   4       37.74       34.32      2.58 o 
  -6  10   4        2.43        0.65      2.00 o 
  -5  10   4       14.06       12.61      2.32 o 
  -4  10   4       22.65       30.07      3.42 o 
  -3  10   4      351.63      285.20      2.32 o 
  -2  10   4        8.60        2.03      2.03 o 
  -1  10   4       27.12       19.94      2.45 o 
   0  10   4       61.63       67.76      4.13 o 
   1  10   4        0.29        0.00      2.13 o 
   2  10   4        2.52        4.33      2.71 o 
   3  10   4       14.52       14.54      2.98 o 
   4  10   4        4.47        5.02      3.28 o 
   5  10   4       88.00       76.22      6.24 o 
   6  10   4        5.19        3.30      3.93 o 
   7  10   4       40.30       43.11      5.64 o 
 -10  11   4        0.09        1.30      2.93 o 
  -9  11   4       16.96       14.65      3.95 o 
  -8  11   4        1.11        1.12      2.88 o 
  -7  11   4        0.85        4.07      2.62 o 
  -6  11   4        5.45       13.28      3.27 o 
  -5  11   4      229.43      213.13      7.79 o 
  -4  11   4      381.91      401.17     10.11 o 
  -3  11   4        0.02        1.10      2.82 o 
  -2  11   4       36.46       43.73      3.51 o 
  -1  11   4       13.73       18.60      2.55 o 
   0  11   4        1.32        0.19      2.05 o 
   1  11   4        4.45        1.64      2.65 o 
   2  11   4       21.48       10.35      3.04 o 
   3  11   4        3.38        3.37      2.55 o 
   4  11   4        0.52        1.85      3.08 o 
   5  11   4       25.66       30.95      4.70 o 
   6  11   4      163.13      181.70      9.53 o 
  -9  12   4        2.51       12.64      3.93 o 
  -8  12   4        1.74        2.34      3.24 o 
  -7  12   4        0.29        1.60      2.19 o 
  -6  12   4       55.19       42.43      2.60 o 
  -5  12   4       21.19       19.58      2.80 o 
  -4  12   4      510.89      510.74     11.96 o 
  -3  12   4      412.32      445.78     10.96 o 
  -2  12   4       49.86       43.55      3.74 o 
  -1  12   4       22.69       20.15      2.84 o 
   0  12   4        5.35        1.97      2.37 o 
   1  12   4        0.77        0.88      2.06 o 
   2  12   4        0.78        0.96      2.49 o 
   3  12   4        2.27        2.80      3.13 o 
   4  12   4        5.73       10.21      3.89 o 
   5  12   4       70.19       59.11      5.97 o 
   6  12   4       35.96       30.73      5.77 o 
  -9  13   4        1.81        5.26      3.38 o 
  -8  13   4        3.72        0.61      3.63 o 
  -7  13   4        2.44        4.25      2.75 o 
  -6  13   4       13.70       22.10      3.62 o 
  -5  13   4        2.95        3.60      2.61 o 
  -4  13   4       49.47       36.76      4.28 o 
  -3  13   4       57.31       73.97      5.01 o 
  -2  13   4        3.57        7.27      2.72 o 
  -1  13   4       21.97       18.85      3.18 o 
   0  13   4        0.55        4.92      2.57 o 
   1  13   4        0.03        1.86      2.65 o 
   2  13   4        1.73        3.13      3.13 o 
   3  13   4        4.98        5.69      3.46 o 
   4  13   4        0.06        1.45      3.15 o 
   5  13   4       33.06       43.97      5.57 o 
  -8  14   4        6.37       16.03      4.25 o 
  -7  14   4        3.99        2.69      2.88 o 
  -6  14   4        0.22        2.20      2.56 o 
  -5  14   4        2.76        6.69      2.46 o 
  -4  14   4       60.40       59.75      4.81 o 
  -3  14   4       31.72       24.83      3.91 o 
  -2  14   4        8.09        6.47      2.98 o 
  -1  14   4       16.47       15.62      2.98 o 
   0  14   4        5.39        3.21      2.83 o 
   1  14   4        1.19        2.01      2.77 o 
   2  14   4        0.56        0.55      2.80 o 
   3  14   4        6.96        6.86      3.64 o 
   4  14   4        1.60        2.41      3.26 o 
  -7  15   4        0.33        1.57      3.44 o 
  -6  15   4        0.03        0.58      2.80 o 
  -5  15   4        2.34        0.29      2.71 o 
  -4  15   4        6.78       10.33      3.03 o 
  -3  15   4       20.99       23.22      3.77 o 
  -2  15   4       15.87       20.45      3.55 o 
  -1  15   4        0.14        0.23      2.35 o 
   0  15   4       31.08       28.02      3.75 o 
   1  15   4       59.13       67.77      5.38 o 
   2  15   4       35.37       44.21      5.45 o 
   3  15   4        4.14        1.21      3.33 o 
  -6  16   4        4.36        1.57      3.16 o 
  -5  16   4        2.34        0.60      3.32 o 
  -4  16   4        6.64        2.77      3.43 o 
  -3  16   4        1.04        0.78      2.30 o 
  -2  16   4        2.87        3.08      2.69 o 
  -1  16   4        0.22        3.08      2.82 o 
   0  16   4       15.14       16.54      4.08 o 
   1  16   4        1.34        0.88      3.68 o 
   2  16   4        0.24        3.73      3.73 o 
  -5  17   4        0.00        0.62      2.98 o 
  -4  17   4        0.53        5.86      3.08 o 
  -3  17   4        0.62        1.39      3.07 o 
  -2  17   4        0.08        0.26      2.55 o 
  -1  17   4        0.99        2.73      2.73 o 
   0  17   4        2.35        0.56      2.94 o 
   1  17   4        0.06        3.92      2.70 o 
 -12   1   5        5.77        6.74      4.41 o 
 -11   1   5        1.04        3.25      3.17 o 
 -10   1   5       26.90       31.94      4.17 o 
  -9   1   5       19.32       12.25      3.74 o 
  -8   1   5      102.23      101.46      6.01 o 
  -7   1   5       19.57       15.56      3.09 o 
  -6   1   5       19.17       17.24      2.23 o 
  -5   1   5       62.39       79.81      3.77 o 
  -4   1   5       34.01       30.93      2.61 o 
  -3   1   5       36.79       33.75      1.75 o 
  -2   1   5        0.91        0.50      2.03 o 
  -1   1   5       47.21       46.50      3.01 o 
   0   1   5        8.46        1.78      1.84 o 
   1   1   5      178.28      180.05      6.12 o 
   2   1   5       96.49      109.62      5.45 o 
   3   1   5       57.50       61.30      4.72 o 
   4   1   5       34.20       36.05      4.25 o 
   5   1   5        1.57        0.25      3.23 o 
   6   1   5        7.10       10.02      3.93 o 
   7   1   5       12.09       14.36      3.57 o 
 -12   2   5        6.10        0.60      3.73 o 
 -11   2   5       13.68       20.27      3.71 o 
 -10   2   5        0.37        0.00      2.81 o 
  -9   2   5      107.68      113.10      6.31 o 
  -8   2   5      728.07      722.86     12.91 o 
  -7   2   5      113.14      104.06      4.91 o 
  -6   2   5        0.15        1.23      1.51 o 
  -5   2   5       44.95       41.39      2.90 o 
  -4   2   5      439.25      366.48      7.54 o 
  -3   2   5        7.75        2.58      1.69 o 
  -2   2   5       58.73       52.05      3.70 o 
  -1   2   5      110.98      129.04      4.71 o 
   0   2   5      145.96      151.71      5.42 o 
   1   2   5      594.09      610.89     10.79 o 
   2   2   5        9.65        5.41      2.71 o 
   3   2   5      229.17      200.35      7.28 o 
   4   2   5       27.97       25.47      3.28 o 
   5   2   5        1.97        1.28      2.96 o 
   6   2   5       10.85        7.82      3.38 o 
   7   2   5        1.09        4.57      3.68 o 
 -12   3   5        2.45        3.48      2.80 o 
 -11   3   5        0.36        2.96      2.96 o 
 -10   3   5        0.47        5.91      2.27 o 
  -9   3   5        2.70        3.57      2.84 o 
  -8   3   5      113.94      108.21      5.78 o 
  -7   3   5       28.34       33.41      3.29 o 
  -6   3   5        1.49        0.93      1.87 o 
  -5   3   5       94.01       94.76      4.05 o 
  -4   3   5      278.09      256.09      6.25 o 
  -3   3   5      791.23      813.18     11.45 o 
  -2   3   5        0.84        2.49      1.53 o 
  -1   3   5        2.94        1.08      1.47 o 
   0   3   5       54.99       33.35      1.79 o 
   1   3   5      412.57      423.27      9.03 o 
   2   3   5       26.47       18.79      3.10 o 
   3   3   5       57.48       61.24      4.24 o 
   4   3   5        5.15        4.69      2.86 o 
   5   3   5       40.85       39.61      4.41 o 
   6   3   5        3.74        7.50      3.90 o 
   7   3   5       12.82        6.45      4.41 o 
 -12   4   5       12.30       22.68      4.24 o 
 -11   4   5        1.94        8.81      2.69 o 
 -10   4   5       31.95       30.76      4.24 o 
  -9   4   5        0.00        2.62      2.62 o 
  -8   4   5       22.17       13.33      2.82 o 
  -7   4   5       65.45       56.02      4.05 o 
  -6   4   5       16.46       17.73      2.52 o 
  -5   4   5       94.34       76.89      3.86 o 
  -4   4   5       17.09       22.10      2.53 o 
  -3   4   5       88.04       81.08      3.96 o 
  -2   4   5        3.70        4.48      1.67 o 
  -1   4   5      189.75      169.43      5.22 o 
   0   4   5      270.56      277.33      7.13 o 
   1   4   5       37.99       37.10      3.55 o 
   2   4   5        1.84        5.19      2.69 o 
   3   4   5       47.47       50.13      4.02 o 
   4   4   5       28.82       24.48      3.59 o 
   5   4   5       27.10       12.36      3.89 o 
   6   4   5      142.94      142.16      7.73 o 
   7   4   5        6.53        0.31      3.07 o 
 -12   5   5        8.74       10.47      3.72 o 
 -11   5   5        0.21        0.32      3.39 o 
 -10   5   5        1.24        3.13      3.04 o 
  -9   5   5       10.24        7.01      2.98 o 
  -8   5   5        0.31        0.00      2.25 o 
  -7   5   5       37.27       31.21      3.37 o 
  -6   5   5        0.39        1.49      1.92 o 
  -5   5   5      260.53      276.78      7.05 o 
  -4   5   5      753.69      740.56     10.44 o 
  -3   5   5      950.44      934.92     11.44 o 
  -2   5   5      108.16       84.90      1.60 o 
  -1   5   5        0.30        1.81      1.43 o 
   0   5   5       16.46       12.23      2.25 o 
   1   5   5       37.39       23.79      2.95 o 
   2   5   5       79.81       77.97      4.94 o 
   3   5   5       17.76       23.19      3.24 o 
   4   5   5       33.14       56.50      4.50 o 
   5   5   5       72.64       70.16      5.38 o 
   6   5   5        2.75        2.08      3.73 o 
   7   5   5        0.02        0.65      3.50 o 
 -11   6   5       20.46       16.95      3.81 o 
 -10   6   5        5.45        4.97      3.12 o 
  -9   6   5        2.83        6.46      2.77 o 
  -8   6   5      129.53      109.55      5.84 o 
  -7   6   5        0.86        2.16      2.25 o 
  -6   6   5        4.19        1.74      2.24 o 
  -5   6   5       20.94       23.33      2.77 o 
  -4   6   5      238.71      242.71      6.46 o 
  -3   6   5      146.74      135.05      4.86 o 
  -2   6   5       30.36       26.07      2.44 o 
  -1   6   5        0.71        0.57      1.74 o 
   0   6   5       20.95       14.78      2.51 o 
   1   6   5      174.14      196.23      6.70 o 
   2   6   5       19.62       21.32      3.24 o 
   3   6   5       50.35       58.50      4.82 o 
   4   6   5        5.25        9.21      3.56 o 
   5   6   5        1.19        5.44      3.01 o 
   6   6   5      107.71      104.22      6.98 o 
   7   6   5        3.96        3.62      4.16 o 
 -11   7   5        0.90        0.31      3.59 o 
 -10   7   5       13.46       11.31      3.27 o 
  -9   7   5       28.64       17.92      4.36 o 
  -8   7   5       63.00       62.30      5.00 o 
  -7   7   5        1.65        3.32      2.42 o 
  -6   7   5       34.11       21.73      2.84 o 
  -5   7   5        4.17        2.15      1.70 o 
  -4   7   5        0.49        6.68      1.81 o 
  -3   7   5      109.26       81.47      4.11 o 
  -2   7   5       63.21       49.91      1.26 o 
  -1   7   5        1.62        0.32      1.87 o 
   0   7   5       37.66       19.57      2.85 o 
   1   7   5      154.34      145.98      6.18 o 
   2   7   5      141.74      115.53      6.00 o 
   3   7   5       20.05       30.53      4.02 o 
   4   7   5        0.95        1.77      2.56 o 
   5   7   5       11.24        9.00      3.85 o 
   6   7   5        3.40        3.94      3.94 o 
 -11   8   5        9.31       10.37      3.92 o 
 -10   8   5        1.92        0.62      3.22 o 
  -9   8   5        0.03        5.02      2.90 o 
  -8   8   5      136.53      109.30      6.34 o 
  -7   8   5        7.47       11.45      2.63 o 
  -6   8   5        3.28        1.96      2.19 o 
  -5   8   5        0.17        0.19      1.97 o 
  -4   8   5       13.98       15.85      2.61 o 
  -3   8   5        4.75        1.11      1.87 o 
  -2   8   5       18.10        6.84      2.15 o 
  -1   8   5       51.60       47.18      3.26 o 
   0   8   5        0.01        0.71      2.04 o 
   1   8   5      243.37      266.17      8.20 o 
   2   8   5       63.31       74.27      5.11 o 
   3   8   5        0.07        2.13      2.51 o 
   4   8   5        5.60        8.70      3.27 o 
   5   8   5        0.16        0.58      3.32 o 
   6   8   5        0.06        1.28      3.08 o 
 -10   9   5        7.60        0.00      3.84 o 
  -9   9   5        1.65        6.67      2.84 o 
  -8   9   5       79.05       77.19      5.69 o 
  -7   9   5       15.09       14.06      3.07 o 
  -6   9   5        2.32        1.68      2.22 o 
  -5   9   5        6.39       11.55      2.67 o 
  -4   9   5      220.21      190.69      2.16 o 
  -3   9   5        1.01        0.52      2.10 o 
  -2   9   5        8.66        2.09      2.09 o 
  -1   9   5       24.88       25.23      2.73 o 
   0   9   5        7.64        5.65      2.27 o 
   1   9   5      116.79      103.81      5.79 o 
   2   9   5       78.10       96.69      5.44 o 
   3   9   5        7.52        8.78      2.87 o 
   4   9   5        1.63        0.82      3.22 o 
   5   9   5        1.58        0.00      3.46 o 
   6   9   5        0.20        1.93      4.04 o 
 -10  10   5        4.32        2.91      3.49 o 
  -9  10   5        4.13       12.36      3.54 o 
  -8  10   5        0.09        3.03      2.92 o 
  -7  10   5        1.50        0.51      2.69 o 
  -6  10   5        0.03        2.71      2.23 o 
  -5  10   5       15.38       25.33      3.26 o 
  -4  10   5       10.46       11.29      3.23 o 
  -3  10   5       33.12       35.90      3.75 o 
  -2  10   5       62.07       63.23      4.15 o 
  -1  10   5        5.20        7.74      2.21 o 
   0  10   5        1.27        3.81      2.58 o 
   1  10   5       41.04       36.53      3.72 o 
   2  10   5        0.46        2.40      2.67 o 
   3  10   5       13.52       24.51      3.26 o 
   4  10   5        0.00        4.61      3.27 o 
   5  10   5        3.46        5.59      3.95 o 
 -10  11   5        1.18        3.34      3.34 o 
  -9  11   5        6.31        5.95      3.90 o 
  -8  11   5        8.59        8.95      3.49 o 
  -7  11   5        7.11        0.27      2.96 o 
  -6  11   5        2.46        1.46      2.30 o 
  -5  11   5        0.73        0.22      2.79 o 
  -4  11   5      147.27      167.87      7.09 o 
  -3  11   5      285.28      246.53      8.25 o 
  -2  11   5       10.64        0.59      2.45 o 
  -1  11   5       11.88       17.89      2.92 o 
   0  11   5       10.94       18.48      2.76 o 
   1  11   5        0.51        6.42      2.51 o 
   2  11   5        2.01        1.28      2.80 o 
   3  11   5        1.37        3.05      3.18 o 
   4  11   5        9.58       18.57      3.82 o 
   5  11   5        0.01        1.28      4.27 o 
  -9  12   5        0.33        4.19      3.28 o 
  -8  12   5        0.25        0.61      3.41 o 
  -7  12   5        5.17        6.68      3.05 o 
  -6  12   5       35.40       49.90      4.56 o 
  -5  12   5       20.01       25.59      4.00 o 
  -4  12   5       15.13       19.40      3.93 o 
  -3  12   5       18.70       17.63      3.97 o 
  -2  12   5      135.85      131.33      6.60 o 
  -1  12   5       52.04       48.69      4.25 o 
   0  12   5        2.50        3.69      2.69 o 
   1  12   5        0.13        2.52      2.45 o 
   2  12   5        5.84        3.52      3.74 o 
   3  12   5        8.66        2.63      3.89 o 
   4  12   5        6.26        5.92      3.82 o 
  -8  13   5        0.05        0.00      3.20 o 
  -7  13   5        0.01        7.34      2.63 o 
  -6  13   5        9.12       18.28      4.24 o 
  -5  13   5        1.16        2.30      2.68 o 
  -4  13   5        0.04        3.87      2.62 o 
  -3  13   5        0.71        0.24      2.87 o 
  -2  13   5        9.24        4.39      3.41 o 
  -1  13   5       33.58       36.79      4.17 o 
   0  13   5        0.03        2.46      2.46 o 
   1  13   5        6.82       19.68      3.37 o 
   2  13   5        0.54        3.17      3.28 o 
   3  13   5       18.95       15.62      4.13 o 
   4  13   5        0.57        3.24      3.74 o 
  -8  14   5        5.53        6.89      3.53 o 
  -7  14   5        0.67        0.62      3.23 o 
  -6  14   5        5.06        2.59      3.29 o 
  -5  14   5        0.45        7.07      2.34 o 
  -4  14   5       12.10       13.98      3.64 o 
  -3  14   5        0.60        1.75      3.37 o 
  -2  14   5        0.01        0.24      2.72 o 
  -1  14   5        7.48       11.28      3.29 o 
   0  14   5        6.95       10.99      3.22 o 
   1  14   5        0.01        3.72      3.72 o 
   2  14   5        2.06        2.15      3.27 o 
   3  14   5       10.49       19.54      3.95 o 
  -6  15   5        1.45        5.77      3.58 o 
  -5  15   5        0.30        5.19      2.55 o 
  -4  15   5        6.38        9.64      3.50 o 
  -3  15   5       30.30       35.31      3.75 o 
  -2  15   5        1.07        2.66      3.44 o 
  -1  15   5        4.49        4.55      3.06 o 
   0  15   5        4.20        9.44      3.31 o 
   1  15   5        0.77        3.33      3.24 o 
   2  15   5        3.53        0.33      3.86 o 
  -5  16   5        2.78        7.31      2.89 o 
  -4  16   5        0.01        0.31      3.01 o 
  -3  16   5        0.39        3.32      3.32 o 
  -2  16   5        3.51        7.57      3.13 o 
  -1  16   5       11.59       18.71      3.75 o 
   0  16   5        3.78        5.28      3.28 o 
 -12   0   6       11.57       14.25      3.56 o 
 -11   0   6        4.23        0.62      3.12 o 
 -10   0   6       39.60       34.79      4.39 o 
  -9   0   6        1.80        3.94      2.69 o 
  -8   0   6       69.46       88.27      5.81 o 
  -7   0   6        0.75        5.65      3.29 o 
  -6   0   6       11.17       11.53      2.72 o 
  -5   0   6      229.15      191.66      6.22 o 
  -4   0   6      162.26      163.86      5.55 o 
  -3   0   6       10.88        4.93      1.96 o 
  -2   0   6        1.08        0.17      1.73 o 
  -1   0   6       77.75       69.48      4.07 o 
   0   0   6       16.56       10.60      3.05 o 
   1   0   6      659.09      620.45     12.44 o 
   2   0   6     3091.30     3248.99     27.78 o 
   3   0   6       15.48       15.97      3.85 o 
   4   0   6        0.40        1.13      3.21 o 
   5   0   6        3.13        8.39      3.73 o 
   6   0   6        3.15        4.32      4.32 o 
 -12   1   6        7.46       10.69      3.26 o 
 -11   1   6        0.34        1.48      2.79 o 
 -10   1   6       53.46       56.25      4.94 o 
  -9   1   6       84.75      100.07      5.82 o 
  -8   1   6      393.28      367.19     10.23 o 
  -7   1   6     1229.07     1320.94     16.47 o 
  -6   1   6      224.59      223.93      7.02 o 
  -5   1   6       70.32       65.60      4.00 o 
  -4   1   6      119.53      105.54      4.75 o 
  -3   1   6       62.27       73.71      4.28 o 
  -2   1   6       41.93       48.30      3.50 o 
  -1   1   6       36.23       49.84      3.48 o 
   0   1   6       28.91       26.33      3.46 o 
   1   1   6      230.02      198.11      7.73 o 
   2   1   6      178.11      201.27      8.40 o 
   3   1   6      141.25      157.23      7.46 o 
   4   1   6       14.93       20.69      3.86 o 
   5   1   6       16.01       17.24      4.42 o 
   6   1   6        4.55        4.60      4.85 o 
 -12   2   6        1.65        1.74      2.95 o 
 -11   2   6        2.44        0.56      2.88 o 
 -10   2   6       15.69        8.51      3.05 o 
  -9   2   6        3.62        3.76      2.75 o 
  -8   2   6      197.34      193.85      7.68 o 
  -7   2   6        1.47        0.56      2.95 o 
  -6   2   6      265.10      281.16      7.77 o 
  -5   2   6       63.02       67.97      3.84 o 
  -4   2   6        3.67        2.39      2.09 o 
  -3   2   6      247.47      246.07      6.89 o 
  -2   2   6      102.39      106.50      4.65 o 
  -1   2   6        0.15        5.25      1.56 o 
   0   2   6        7.54        1.83      2.05 o 
   1   2   6        9.85        6.32      2.72 o 
   2   2   6      696.71      708.44     13.73 o 
   3   2   6       36.73       45.28      4.82 o 
   4   2   6        0.09        0.82      3.42 o 
   5   2   6        6.07        9.52      3.71 o 
   6   2   6        0.03        2.41      3.97 o 
 -12   3   6        7.50        6.41      3.39 o 
 -11   3   6        0.49        0.55      2.91 o 
 -10   3   6       21.19       28.46      3.97 o 
  -9   3   6        0.14        0.95      2.44 o 
  -8   3   6        2.45        2.36      2.95 o 
  -7   3   6        0.21        0.98      2.25 o 
  -6   3   6        6.12        2.30      2.30 o 
  -5   3   6        4.46        3.14      2.03 o 
  -4   3   6      116.29      124.52      5.02 o 
  -3   3   6      113.95      130.06      5.24 o 
  -2   3   6       66.10       56.24      3.57 o 
  -1   3   6       13.44       12.32      2.44 o 
   0   3   6        0.02        1.29      2.16 o 
   1   3   6       80.12       83.23      4.79 o 
   2   3   6       37.34       46.36      4.19 o 
   3   3   6       37.79       34.44      4.04 o 
   4   3   6        4.01        2.15      3.40 o 
   5   3   6        3.70       10.96      3.16 o 
   6   3   6       44.96       42.85      5.71 o 
 -11   4   6        0.11        3.47      2.90 o 
 -10   4   6        3.48        6.50      2.73 o 
  -9   4   6        3.78        4.19      2.56 o 
  -8   4   6       15.15       13.66      2.52 o 
  -7   4   6        1.58        2.40      2.29 o 
  -6   4   6        8.47        6.68      2.39 o 
  -5   4   6       38.07       54.11      3.84 o 
  -4   4   6       77.94       65.77      3.97 o 
  -3   4   6      149.09      143.68      5.45 o 
  -2   4   6       63.91       58.64      3.87 o 
  -1   4   6        7.57        8.14      2.19 o 
   0   4   6        0.03        0.75      2.27 o 
   1   4   6       13.50       13.48      2.57 o 
   2   4   6       44.15       53.68      4.55 o 
   3   4   6        3.13        3.18      3.53 o 
   4   4   6        1.59        3.55      3.58 o 
   5   4   6        2.20        1.51      3.69 o 
   6   4   6        1.48        7.45      3.58 o 
 -11   5   6        0.19        6.48      3.17 o 
 -10   5   6       11.26       10.26      3.48 o 
  -9   5   6       61.84       66.04      5.22 o 
  -8   5   6        6.82        5.04      2.90 o 
  -7   5   6        1.88        2.66      2.32 o 
  -6   5   6      135.14      134.04      5.74 o 
  -5   5   6      220.22      231.62      6.95 o 
  -4   5   6        6.09        7.74      2.30 o 
  -3   5   6       10.54        6.32      2.56 o 
  -2   5   6        0.48        6.10      1.67 o 
  -1   5   6       60.53       58.47      3.78 o 
   0   5   6        8.65       13.55      3.05 o 
   1   5   6       18.60       15.29      2.87 o 
   2   5   6       30.50       20.78      3.43 o 
   3   5   6        0.04        2.90      2.90 o 
   4   5   6        9.08       13.92      3.51 o 
   5   5   6       18.53       13.32      4.16 o 
   6   5   6        0.24        4.09      4.26 o 
 -11   6   6        3.74        2.56      3.55 o 
 -10   6   6        8.33        9.48      3.19 o 
  -9   6   6       69.09       73.38      5.82 o 
  -8   6   6        5.08        5.25      2.78 o 
  -7   6   6       22.20       28.31      3.46 o 
  -6   6   6       53.78       64.05      4.12 o 
  -5   6   6        0.40        3.41      1.97 o 
  -4   6   6       31.86       27.44      2.71 o 
  -3   6   6      106.00       95.81      1.89 o 
  -2   6   6        2.89        0.68      1.91 o 
  -1   6   6       20.01       17.65      2.11 o 
   0   6   6       52.14       48.13      4.09 o 
   1   6   6       64.82       71.47      5.09 o 
   2   6   6       35.55       39.28      4.17 o 
   3   6   6        0.94        6.44      2.91 o 
   4   6   6        0.28        5.42      3.15 o 
   5   6   6        0.37        4.20      4.20 o 
 -11   7   6       11.48       18.65      3.62 o 
 -10   7   6        1.06        1.54      3.16 o 
  -9   7   6        2.50        1.94      2.96 o 
  -8   7   6       17.80       14.91      3.94 o 
  -7   7   6       18.86       23.63      3.09 o 
  -6   7   6       72.84       72.97      4.70 o 
  -5   7   6        1.18        0.38      1.83 o 
  -4   7   6        6.48        7.89      2.38 o 
  -3   7   6        5.68       13.37      2.55 o 
  -2   7   6       11.22       11.38      2.49 o 
  -1   7   6       76.03       86.95      4.86 o 
   0   7   6      144.25      177.61      7.07 o 
   1   7   6       16.99       17.91      3.10 o 
   2   7   6       17.09       19.77      3.55 o 
   3   7   6        0.01        4.84      2.92 o 
   4   7   6       16.86       13.86      4.57 o 
   5   7   6        6.32        9.67      4.12 o 
 -10   8   6        0.95        3.08      3.08 o 
  -9   8   6       60.57       69.32      6.38 o 
  -8   8   6        0.69        1.57      2.99 o 
  -7   8   6        2.16        0.95      2.35 o 
  -6   8   6        0.72        3.85      2.24 o 
  -5   8   6       12.49       15.38      2.72 o 
  -4   8   6       93.29       85.20      2.24 o 
  -3   8   6      144.14      133.82      5.90 o 
  -2   8   6        0.01        1.32      2.17 o 
  -1   8   6        3.95        2.61      2.61 o 
   0   8   6       17.12       11.93      2.97 o 
   1   8   6       68.99       65.95      5.28 o 
   2   8   6        0.03        3.19      3.19 o 
   3   8   6       22.47       22.37      4.13 o 
   4   8   6        0.35        2.44      3.28 o 
   5   8   6        8.30        4.62      4.08 o 
 -10   9   6        1.88        3.37      3.37 o 
  -9   9   6        3.79        6.59      2.98 o 
  -8   9   6       26.29       27.91      4.26 o 
  -7   9   6        0.53        1.51      2.93 o 
  -6   9   6        8.39       10.97      2.96 o 
  -5   9   6        9.77        7.03      2.49 o 
  -4   9   6      180.64      187.27      7.22 o 
  -3   9   6       50.26       50.58      4.09 o 
  -2   9   6        0.93        1.81      2.47 o 
  -1   9   6      126.44      129.85      6.35 o 
   0   9   6       42.46       68.83      4.88 o 
   1   9   6        0.64        1.99      3.03 o 
   2   9   6        0.18        0.55      3.25 o 
   3   9   6        1.09        5.84      3.47 o 
   4   9   6        3.59        2.23      3.96 o 
 -10  10   6        0.58        1.65      3.63 o 
  -9  10   6        2.60        0.31      3.56 o 
  -8  10   6       14.32       25.32      3.98 o 
  -7  10   6        4.34        4.22      2.88 o 
  -6  10   6        0.81        1.22      2.37 o 
  -5  10   6        5.34        8.23      2.86 o 
  -4  10   6      250.94      225.41      3.43 o 
  -3  10   6       58.76       69.14      4.94 o 
  -2  10   6        9.15        9.46      3.29 o 
  -1  10   6       22.36       21.79      3.38 o 
   0  10   6        3.17        3.17      2.61 o 
   1  10   6       25.31       30.85      4.54 o 
   2  10   6        0.31        1.40      3.60 o 
   3  10   6        2.50        0.92      2.86 o 
   4  10   6        2.48        0.34      3.57 o 
  -9  11   6        1.81        2.91      3.33 o 
  -8  11   6        0.31        3.29      3.29 o 
  -7  11   6        6.97        6.72      3.34 o 
  -6  11   6        1.84        3.63      2.89 o 
  -5  11   6       26.50       28.57      4.08 o 
  -4  11   6       33.43       32.74      4.45 o 
  -3  11   6      110.28      127.07      6.94 o 
  -2  11   6       83.05      109.95      6.47 o 
  -1  11   6       23.58       12.59      3.52 o 
   0  11   6        0.04        0.26      2.81 o 
   1  11   6       11.90       15.10      3.93 o 
   2  11   6        1.70        6.87      3.50 o 
   3  11   6        1.12        7.33      3.12 o 
  -8  12   6        2.25        3.48      3.60 o 
  -7  12   6        0.64        1.78      3.24 o 
  -6  12   6        5.58        1.94      2.73 o 
  -5  12   6        0.45        3.44      3.44 o 
  -4  12   6      157.37      141.50      3.60 o 
  -3  12   6      367.27      387.61     11.48 o 
  -2  12   6       30.05       34.79      2.98 o 
  -1  12   6        0.23        0.51      3.16 o 
   0  12   6        0.84        1.36      3.13 o 
   1  12   6        2.20        2.37      3.47 o 
   2  12   6        0.94        3.46      3.46 o 
   3  12   6        0.76        2.67      3.43 o 
  -8  13   6        0.00        0.66      3.40 o 
  -7  13   6        0.36        2.48      2.96 o 
  -6  13   6        3.28        0.58      3.52 o 
  -5  13   6        0.02        1.66      2.80 o 
  -4  13   6       20.98       18.16      3.95 o 
  -3  13   6       21.52       30.15      4.66 o 
  -2  13   6       89.64       97.78      6.47 o 
  -1  13   6       10.87        9.73      3.37 o 
   0  13   6        1.02        0.58      3.48 o 
   1  13   6        0.43        6.24      3.43 o 
   2  13   6        0.01        4.10      4.10 o 
  -6  14   6        0.34        1.85      3.53 o 
  -5  14   6        1.09        1.17      3.28 o 
  -4  14   6        0.43        2.27      3.56 o 
  -3  14   6       87.40       85.10      7.11 o 
  -2  14   6        1.15        1.67      3.06 o 
  -1  14   6        0.43        0.88      3.27 o 
   0  14   6        6.31       13.65      3.74 o 
   1  14   6        3.50        1.64      4.09 o 
  -5  15   6        0.49        1.87      3.32 o 
  -4  15   6        0.00        1.20      3.30 o 
  -3  15   6        1.43        6.81      3.81 o 
  -2  15   6       11.28       10.36      3.89 o 
  -1  15   6       10.20       15.17      3.59 o 
 -11   1   7        0.47        0.30      2.79 o 
 -10   1   7        0.44        6.84      2.87 o 
  -9   1   7        1.95        3.19      3.19 o 
  -8   1   7      186.07      212.25      8.83 o 
  -7   1   7        6.19       12.61      3.83 o 
  -6   1   7        5.59        7.01      3.02 o 
  -5   1   7       19.84       20.49      3.26 o 
  -4   1   7       75.71       70.61      4.39 o 
  -3   1   7        0.10        1.17      2.23 o 
  -2   1   7        5.30        5.95      2.42 o 
  -1   1   7       37.66       33.11      2.33 o 
   0   1   7        2.73        0.67      2.96 o 
   1   1   7       45.96       49.10      5.02 o 
   2   1   7       12.56       12.17      3.64 o 
   3   1   7       55.78       53.86      5.76 o 
   4   1   7        9.47        9.77      4.75 o 
   5   1   7        0.07        1.50      4.39 o 
 -11   2   7        1.50        0.88      2.84 o 
 -10   2   7       27.25       30.37      4.38 o 
  -9   2   7        0.21        0.78      2.66 o 
  -8   2   7      176.17      218.89      8.59 o 
  -7   2   7        8.95        3.51      3.22 o 
  -6   2   7       16.76       12.75      3.07 o 
  -5   2   7      106.70       82.00      4.52 o 
  -4   2   7       35.28       32.22      3.46 o 
  -3   2   7       84.27       66.10      4.39 o 
  -2   2   7       66.67       56.44      4.45 o 
  -1   2   7       41.35       28.73      3.61 o 
   0   2   7        1.35        2.26      2.98 o 
   1   2   7       46.88       48.06      5.07 o 
   2   2   7        0.13        3.74      2.94 o 
   3   2   7        4.13       11.85      3.68 o 
   4   2   7        5.49        4.31      4.07 o 
   5   2   7       15.49       21.42      5.17 o 
 -11   3   7       21.40       20.32      4.11 o 
 -10   3   7        0.01        4.70      2.93 o 
  -9   3   7        9.69       13.96      3.17 o 
  -8   3   7      280.38      272.61      9.57 o 
  -7   3   7       66.98       68.30      4.91 o 
  -6   3   7       10.79       10.71      3.42 o 
  -5   3   7        0.03        2.75      2.37 o 
  -4   3   7       56.84       53.26      4.06 o 
  -3   3   7       13.69       13.42      3.01 o 
  -2   3   7      138.30      130.69      5.87 o 
  -1   3   7       67.96       52.84      2.18 o 
   0   3   7        0.90        9.08      2.80 o 
   1   3   7       48.52       52.02      4.86 o 
   2   3   7        5.51        1.05      3.43 o 
   3   3   7      111.35       84.45      6.62 o 
   4   3   7       23.01       23.98      4.70 o 
   5   3   7        3.28        0.73      4.24 o 
 -11   4   7        3.63        9.45      2.76 o 
 -10   4   7        7.20       18.33      3.31 o 
  -9   4   7       35.04       42.55      4.63 o 
  -8   4   7        0.05        5.09      2.62 o 
  -7   4   7        2.66        6.47      2.82 o 
  -6   4   7       75.18       75.05      4.91 o 
  -5   4   7      338.81      340.61      9.02 o 
  -4   4   7      150.39      128.43      5.83 o 
  -3   4   7       96.26       90.69      4.94 o 
  -2   4   7      144.36      150.06      6.46 o 
  -1   4   7        1.46        1.47      2.72 o 
   0   4   7       96.62      121.39      6.44 o 
   1   4   7      134.43      167.75      7.54 o 
   2   4   7        8.99        6.20      4.26 o 
   3   4   7        5.64        2.37      4.26 o 
   4   4   7        3.78        0.64      4.29 o 
 -11   5   7        0.68        0.00      3.37 o 
 -10   5   7        0.00        1.16      2.89 o 
  -9   5   7        0.10        1.88      2.97 o 
  -8   5   7       30.38       36.14      3.98 o 
  -7   5   7      128.48      120.21      6.13 o 
  -6   5   7        0.26        0.63      2.39 o 
  -5   5   7       27.00       24.36      3.86 o 
  -4   5   7       30.72       35.47      3.31 o 
  -3   5   7       28.33       27.24      3.43 o 
  -2   5   7       56.33       54.36      2.39 o 
  -1   5   7       53.23       36.05      2.45 o 
   0   5   7       23.67       26.46      4.20 o 
   1   5   7       10.71       16.40      3.65 o 
   2   5   7       43.38       43.65      4.73 o 
   3   5   7       12.65       15.05      3.92 o 
   4   5   7        4.88        0.99      4.09 o 
 -10   6   7       41.12       61.43      5.52 o 
  -9   6   7       10.50       18.96      3.29 o 
  -8   6   7       83.14       93.44      5.95 o 
  -7   6   7       24.14        8.68      3.39 o 
  -6   6   7       47.10       47.17      4.05 o 
  -5   6   7       18.43       19.71      3.21 o 
  -4   6   7        1.24        1.81      2.29 o 
  -3   6   7       74.78       70.49      4.82 o 
  -2   6   7       39.75       33.70      3.51 o 
  -1   6   7        2.70        6.33      2.67 o 
   0   6   7       25.13       24.13      3.83 o 
   1   6   7       75.31       65.26      6.01 o 
   2   6   7       19.69       19.17      4.15 o 
   3   6   7        7.01       17.58      3.66 o 
   4   6   7        0.89        0.35      3.88 o 
 -10   7   7        0.19        8.40      2.90 o 
  -9   7   7        8.38        0.30      3.60 o 
  -8   7   7        0.20        1.32      2.95 o 
  -7   7   7       27.93       27.81      4.06 o 
  -6   7   7        6.87        5.90      3.12 o 
  -5   7   7        2.74        3.89      2.85 o 
  -4   7   7       19.90       14.28      3.48 o 
  -3   7   7        0.92        2.29      2.37 o 
  -2   7   7        6.51        4.73      2.58 o 
  -1   7   7       44.50       52.14      4.59 o 
   0   7   7       12.32       17.82      3.70 o 
   1   7   7       49.17       44.55      5.07 o 
   2   7   7      133.30      124.41      7.66 o 
   3   7   7       15.91       10.78      4.08 o 
   4   7   7        0.31        3.45      3.98 o 
 -10   8   7        0.17        2.23      3.23 o 
  -9   8   7        0.05        2.68      3.15 o 
  -8   8   7       60.81       47.82      5.18 o 
  -7   8   7       65.31       59.83      5.09 o 
  -6   8   7       13.76        8.58      3.56 o 
  -5   8   7       23.89       29.50      3.93 o 
  -4   8   7       91.01       86.26      5.56 o 
  -3   8   7        3.24        5.94      2.61 o 
  -2   8   7        0.81        2.69      2.69 o 
  -1   8   7        3.16        5.45      2.83 o 
   0   8   7        7.36        2.62      3.90 o 
   1   8   7        3.55        2.52      3.41 o 
   2   8   7        7.64        4.86      4.33 o 
   3   8   7        5.61       10.50      3.96 o 
  -9   9   7        0.00        5.28      3.30 o 
  -8   9   7        0.42        1.72      2.92 o 
  -7   9   7        6.52        9.41      3.54 o 
  -6   9   7       16.19       20.70      3.70 o 
  -5   9   7        1.13        6.26      2.52 o 
  -4   9   7       12.48        9.35      2.72 o 
  -3   9   7        0.06        0.71      2.99 o 
  -2   9   7        5.99        1.89      2.78 o 
  -1   9   7        0.41        1.75      2.77 o 
   0   9   7        1.07        5.26      3.79 o 
   1   9   7       23.07       24.60      4.02 o 
   2   9   7       29.05       30.46      4.66 o 
   3   9   7       38.49       42.83      6.41 o 
  -9  10   7        5.21        9.69      4.19 o 
  -8  10   7        0.02        2.44      3.35 o 
  -7  10   7        9.05       19.30      3.49 o 
  -6  10   7       11.07        7.77      3.05 o 
  -5  10   7        9.11        2.04      3.71 o 
  -4  10   7      117.32      128.94      7.12 o 
  -3  10   7       70.02       75.19      5.89 o 
  -2  10   7        7.06        8.07      3.61 o 
  -1  10   7       12.58       11.93      3.83 o 
   0  10   7       10.44       10.78      3.80 o 
   1  10   7        2.40        4.37      3.26 o 
   2  10   7        1.24        0.00      3.82 o 
  -8  11   7        0.01        0.65      3.18 o 
  -7  11   7       19.73       19.75      4.41 o 
  -6  11   7        3.50        3.70      2.95 o 
  -5  11   7        1.96        2.45      3.22 o 
  -4  11   7        3.76        3.44      3.38 o 
  -3  11   7       11.80        8.96      4.68 o 
  -2  11   7      151.90      151.11      3.61 o 
  -1  11   7        1.22        6.46      3.70 o 
   0  11   7        0.06        7.98      3.25 o 
   1  11   7        0.32        1.00      3.62 o 
  -7  12   7        0.01        1.90      3.36 o 
  -6  12   7        0.81        0.00      3.21 o 
  -5  12   7        2.42        3.44      2.99 o 
  -4  12   7       27.94       27.86      5.20 o 
  -3  12   7       25.14       17.65      4.97 o 
  -2  12   7        2.39        4.58      4.58 o 
  -1  12   7       21.90       22.32      4.74 o 
   0  12   7        0.47        3.90      3.56 o 
   1  12   7       10.63       13.77      4.67 o 
  -6  13   7        1.41        3.47      3.47 o 
  -5  13   7        7.06        8.25      3.93 o 
  -4  13   7        1.16        0.91      3.46 o 
  -3  13   7       14.49        1.19      3.89 o 
  -2  13   7       23.87       25.07      5.18 o 
  -1  13   7        0.77        3.16      3.51 o 
 -10   0   8        0.19        0.64      3.24 o 
  -9   0   8       47.29       46.79      5.05 o 
  -8   0   8       16.49       18.20      4.48 o 
  -7   0   8      768.67      816.22     16.12 o 
  -6   0   8        0.92       10.28      3.43 o 
  -5   0   8       20.84       17.21      3.32 o 
  -4   0   8       25.38       24.18      3.28 o 
  -3   0   8       35.38       35.14      4.17 o 
  -2   0   8        2.11        1.91      2.98 o 
  -1   0   8        4.16        1.04      2.81 o 
   0   0   8       17.05       13.74      4.28 o 
   1   0   8      184.42      168.96      8.45 o 
   2   0   8      450.91      472.73     14.72 o 
   3   0   8       78.79       81.74      7.86 o 
 -10   1   8        0.03        1.56      3.17 o 
  -9   1   8        7.84       11.40      3.88 o 
  -8   1   8      262.87      280.68     10.31 o 
  -7   1   8      174.42      159.85      7.88 o 
  -6   1   8       10.41       14.61      3.15 o 
  -5   1   8        0.01        0.46      2.40 o 
  -4   1   8        0.80        3.71      2.58 o 
  -3   1   8      114.09       99.26      6.10 o 
  -2   1   8       51.09       51.17      4.74 o 
  -1   1   8       55.13       53.47      5.02 o 
   0   1   8       18.69       18.65      4.15 o 
   1   1   8       10.61        8.17      4.82 o 
   2   1   8      189.81      183.52     10.05 o 
   3   1   8       85.44       79.36      7.94 o 
 -10   2   8        8.98       12.80      4.02 o 
  -9   2   8        7.74        8.63      3.74 o 
  -8   2   8        0.71        0.26      3.85 o 
  -7   2   8       89.94       87.99      6.02 o 
  -6   2   8        1.21        3.39      2.62 o 
  -5   2   8       30.10       42.84      4.20 o 
  -4   2   8       22.99       21.65      2.69 o 
  -3   2   8       12.48        4.20      2.62 o 
  -2   2   8        0.00        1.70      2.30 o 
  -1   2   8       18.24       21.47      3.87 o 
   0   2   8       10.57       15.55      4.11 o 
   1   2   8       76.44       74.12      6.21 o 
   2   2   8       77.89       66.32      6.81 o 
   3   2   8       11.73        6.53      4.95 o 
 -10   3   8        8.45       15.64      3.51 o 
  -9   3   8        2.73        2.00      3.41 o 
  -8   3   8       48.81       40.58      5.13 o 
  -7   3   8        7.42       16.73      3.78 o 
  -6   3   8       13.79       19.79      3.42 o 
  -5   3   8       15.77       11.68      2.98 o 
  -4   3   8       21.57       29.80      3.38 o 
  -3   3   8      133.61      121.08      6.29 o 
  -2   3   8       62.80       56.92      5.07 o 
  -1   3   8       28.68       15.61      4.11 o 
   0   3   8        0.15        2.23      3.08 o 
   1   3   8       17.09       11.99      4.06 o 
   2   3   8        1.98        1.32      4.42 o 
   3   3   8       22.56       24.41      5.29 o 
 -10   4   8        7.05        6.32      3.79 o 
  -9   4   8        0.23        2.86      3.20 o 
  -8   4   8       22.12       16.97      4.04 o 
  -7   4   8       21.01       31.26      4.14 o 
  -6   4   8       31.31       37.52      4.15 o 
  -5   4   8       16.44       12.66      3.24 o 
  -4   4   8        9.44        9.28      2.83 o 
  -3   4   8        0.06        4.44      2.58 o 
  -2   4   8        0.21        4.12      2.79 o 
  -1   4   8        4.06        1.29      2.67 o 
   0   4   8       12.11       16.02      3.98 o 
   1   4   8        2.74        0.59      3.59 o 
   2   4   8        5.62        2.96      4.38 o 
   3   4   8        5.35        1.07      4.78 o 
 -10   5   8        0.56        1.81      3.36 o 
  -9   5   8        0.00        2.89      2.97 o 
  -8   5   8        2.55        2.74      3.19 o 
  -7   5   8        2.65        4.10      3.07 o 
  -6   5   8        2.73        5.38      2.97 o 
  -5   5   8        2.42        3.81      2.52 o 
  -4   5   8       17.62       16.65      3.29 o 
  -3   5   8        0.70        0.94      2.77 o 
  -2   5   8       36.06       34.15      4.40 o 
  -1   5   8        0.04        2.87      3.14 o 
   0   5   8        1.97       10.02      3.42 o 
   1   5   8        0.66        7.68      3.01 o 
   2   5   8        8.50        4.98      4.12 o 
  -9   6   8        0.15        2.07      2.72 o 
  -8   6   8       10.02        0.00      2.98 o 
  -7   6   8       10.65        1.30      3.86 o 
  -6   6   8       78.92       91.31      5.76 o 
  -5   6   8       53.00       58.90      4.47 o 
  -4   6   8        6.12       16.78      3.36 o 
  -3   6   8        2.90        6.08      2.62 o 
  -2   6   8        0.00        3.79      2.64 o 
  -1   6   8       16.39       16.60      2.93 o 
   0   6   8        2.16        9.42      2.90 o 
   1   6   8        0.12        3.15      3.58 o 
   2   6   8        0.35        0.67      3.83 o 
  -9   7   8       23.97       30.04      4.92 o 
  -8   7   8        0.00        1.15      3.15 o 
  -7   7   8        9.58       12.72      3.36 o 
  -6   7   8        2.55        4.64      3.22 o 
  -5   7   8        0.68        2.76      2.76 o 
  -4   7   8       19.50       18.58      3.56 o 
  -3   7   8       77.40       75.91      5.56 o 
  -2   7   8        0.14        2.75      2.75 o 
  -1   7   8        1.10        1.39      3.34 o 
   0   7   8        2.88        0.61      3.35 o 
   1   7   8        0.01        3.68      3.68 o 
   2   7   8        1.04        6.96      3.86 o 
  -8   8   8        0.25        0.60      3.10 o 
  -7   8   8        1.64        4.50      3.13 o 
  -6   8   8       28.97       26.34      4.06 o 
  -5   8   8        3.70        3.13      3.32 o 
  -4   8   8        1.78        2.06      2.85 o 
  -3   8   8       11.40       11.76      3.46 o 
  -2   8   8        0.04        3.58      3.58 o 
  -1   8   8       63.51       73.55      5.78 o 
   0   8   8       13.31       14.22      4.05 o 
   1   8   8        0.14        3.36      3.46 o 
  -8   9   8       11.36       19.74      4.17 o 
  -7   9   8       33.51       42.54      5.10 o 
  -6   9   8        2.79        1.39      3.32 o 
  -5   9   8        0.40        0.82      3.10 o 
  -4   9   8        4.03        4.33      3.30 o 
  -3   9   8        1.05        6.04      2.90 o 
  -2   9   8       24.95       28.33      4.90 o 
  -1   9   8        0.00        1.51      3.59 o 
   0   9   8        0.91        0.66      3.93 o 
  -7  10   8        2.35       10.14      3.25 o 
  -6  10   8        2.53        1.49      3.16 o 
  -5  10   8        3.24        0.59      3.20 o 
  -4  10   8       71.37       77.36      6.13 o 
  -3  10   8       32.58       34.94      5.06 o 
  -2  10   8        0.17        4.12      4.12 o 
  -1  10   8       56.42       65.03      6.48 o 
   0  10   8        0.01        3.81      3.47 o 
  -6  11   8        0.00        0.31      2.95 o 
  -5  11   8        3.08        6.69      3.23 o 
  -4  11   8        1.07        4.22      4.08 o 
  -3  11   8      111.02      137.74      8.46 o 
  -2  11   8      129.52      137.10      8.77 o 
  -9   1   9        2.00       13.42      3.40 o 
  -8   1   9       18.92       12.17      4.92 o 
  -7   1   9       41.98       54.18      6.38 o 
  -6   1   9        2.06        1.13      3.55 o 
  -5   1   9        5.91        4.78      3.50 o 
  -4   1   9        0.19        0.56      3.18 o 
  -3   1   9       45.63       49.24      5.13 o 
  -2   1   9        4.05        8.50      3.36 o 
  -1   1   9        2.59        2.83      3.39 o 
   0   1   9        7.29        6.44      4.34 o 
   1   1   9        0.06        4.81      4.16 o 
  -9   2   9        1.13        4.01      4.01 o 
  -8   2   9       11.94       16.63      3.94 o 
  -7   2   9        1.18        6.20      3.92 o 
  -6   2   9        0.09        6.57      2.86 o 
  -5   2   9        1.77        0.26      3.04 o 
  -4   2   9        2.87        5.84      3.58 o 
  -3   2   9        3.01        4.24      3.23 o 
  -2   2   9       28.40       30.78      4.33 o 
  -1   2   9        0.69        1.24      3.23 o 
   0   2   9        0.20        1.04      4.09 o 
  -9   3   9        1.09        0.96      3.08 o 
  -8   3   9       12.63       13.43      3.97 o 
  -7   3   9       42.83       50.96      5.65 o 
  -6   3   9        6.80       12.46      2.81 o 
  -5   3   9       27.26       26.15      4.07 o 
  -4   3   9        5.79       10.84      3.45 o 
  -3   3   9       51.93       46.30      3.54 o 
  -2   3   9       29.61       28.65      3.70 o 
  -1   3   9        4.44        0.96      3.38 o 
   0   3   9        2.56        7.45      3.69 o 
  -8   4   9        7.42        1.52      3.55 o 
  -7   4   9        1.49        4.66      2.64 o 
  -6   4   9        0.44        4.25      3.04 o 
  -5   4   9        3.40        1.93      3.36 o 
  -4   4   9       16.11       24.50      4.24 o 
  -3   4   9       40.24       45.98      4.66 o 
  -2   4   9      126.48      105.99      7.20 o 
  -1   4   9        0.74        3.14      3.66 o 
   0   4   9        0.23        2.38      3.37 o 
  -8   5   9        2.19        0.00      3.57 o 
  -7   5   9        6.11        9.97      3.49 o 
  -6   5   9        0.98        3.65      3.65 o 
  -5   5   9        1.23        6.72      2.84 o 
  -4   5   9        2.40        8.42      2.66 o 
  -3   5   9        3.64        1.44      2.97 o 
  -2   5   9       30.02       28.99      4.98 o 
  -1   5   9       11.03        1.91      3.49 o 
   0   5   9        6.89        5.89      4.06 o 
  -8   6   9       18.89       33.20      4.63 o 
  -7   6   9        0.29        3.37      3.37 o 
  -6   6   9        0.06        2.04      3.32 o 
  -5   6   9       11.88       15.36      3.77 o 
  -4   6   9       10.02        3.99      4.04 o 
  -3   6   9       22.50       23.93      4.62 o 
  -2   6   9       51.92       53.61      5.83 o 
  -1   6   9        0.69        7.47      3.45 o 
  -7   7   9       26.97       23.91      4.13 o 
  -6   7   9       41.55       49.29      5.16 o 
  -5   7   9        7.56        9.90      3.76 o 
  -4   7   9        2.21        0.27      3.36 o 
  -3   7   9        1.55        1.19      3.61 o 
  -2   7   9        3.28        2.19      3.36 o 
  -1   7   9        6.78        1.33      3.46 o 
  -6   8   9        0.66        3.47      3.47 o 
  -5   8   9        3.94        1.19      3.51 o 
  -4   8   9        5.13        3.93      3.56 o 
  -3   8   9        1.85       11.46      3.40 o 
  -2   8   9        0.52        0.97      3.40 o 
  -6   0  10      187.20      189.63      9.73 o 
  -5   0  10        2.82        7.34      4.12 o 
  -4   0  10        7.71       11.33      3.82 o 
  -6   1  10       17.37       18.17      5.47 o 
  -5   1  10       13.39        7.64      4.45 o 
  -4   1  10        5.13        9.00      3.69 o 
  -5   2  10        1.18        3.98      3.61 o 
  -4   2  10        1.02        1.66      3.62 o 
                                                 
